# Supplementary material for: Individual and Comorbid Influences of Chronic Stress and a Western Diet on Allostatic Loads and Cardiac Resilience, Adaptation and Proteome Profiles in Male Mice
Source: Compr Physiol. 2025 Sep 8;15(5):e70045. doi: 10.1002/cph4.70045 (PMC12415509; doi:10.1002/cph4.70045)
Supplement: Supplementary file 2 — Table S1: List of the left ventricular proteins identified in the ventricles of the CD, WD, CD + CS, and WD + CS study groups. [file CPH4-15-e70045-s001.xlsx]

## Sheet: Stress Effect (CD+CS vs CD)
Response	Neg log P-Value	Difference	Protein IDs	Protein Names	Gene Names	Mol Wt [kDa]
Down-Regulated	3.28727	-3.47757	Q8CGP5;C0HKE2;C0HKE9;C0HKE8;C0HKE7;C0HKE6;C0HKE5;A0AUV1;C0HKE4;C0HKE1;B2RVF0;A2AB79;C0HKE3;A3KPD0;Q8CGP7;Q8CGP6;Q8BFU2;Q61668	Histone H2A type 1-F;Histone H2A;Histone H2A type 1-K;Histone H2A type 1-H;Histone H2A type 3	Hist1h2af	14.161
Down-Regulated	3.378	-2.77932	Q9CRA7;A0A1Y7VK84	ATP synthase subunit s, mitochondrial	Atp5s	23.275
Down-Regulated	4.80134	-2.76117	Q9D023;A0A0A6YY89	Mitochondrial pyruvate carrier 2	Mpc2	14.286
Down-Regulated	1.92825	-2.63325	Q9D6H6;Q9CQZ6	NADH dehydrogenase [ubiquinone] 1 beta subcomplex subunit 3	Ndufb3	11.691
Down-Regulated	2.65901	-2.54947	B2RTM0;P62806;Q61667;Q6B822	Histone H4	Hist2h4	11.367
Down-Regulated	2.25913	-2.24857	Q3U4K3;Q3U422;Q91WP8;Q3TV91;A0A087WQ40		Ndufv3	49.891
Down-Regulated	2.58065	-2.24254	Q7JCY9;Q3V2U3;Q3V257;Q3TKD9;A0A6M8TZJ8;P00848;A0A141CM46;A0A141CM20;A0A075DCB0	ATP synthase subunit a	mt-Atp6	25.095
Down-Regulated	3.60766	-1.9996	B2RXT3;E9Q7L0		Ogdhl	114.56
Down-Regulated	2.2839	-1.88448	Q9QXX4;Q8C140;Q91YK1	Calcium-binding mitochondrial carrier protein Aralar2	Slc25a13	74.466
Down-Regulated	1.68017	-1.86732	P10854;Q6ZWY9;Q64525;B2RTK3;Q64478;Q64475;Q921L4;Q8CBB6;B2RVD5;P10853;Q8CGP2;A0JLV3;Q8CGP1;Q64524;Q8CGP0;Q9D2U9;A0JNS9;P70696;Q8VEE3;Q8C622	Histone H2B type 1-M;Histone H2B type 1-C/E/G;Histone H2B type 2-B;Histone H2B;Histone H2B type 1-H;Histone H2B type 1-B;Histone H2B type 1-F/J/L;Histone H2B type 1-P;Histone H2B type 1-K;Histone H2B type 2-E;Histone H2B type 3-B;Histone H2B type 3-A;Histone H2B type 1-A	Hist1h2bm	13.936
Down-Regulated	1.63515	-1.7578	Q9WV35	Probable C->U-editing enzyme APOBEC-2	Apobec2	25.66
Down-Regulated	2.35419	-1.58716	E9Q800;Q3TEY5;Q8CAQ8;Q3TQL4;Q3TVZ5;Q3U7N2;E9QAY6;A0A0U1RP81;Q2YDW0;Q6P8Y5;A0A1B0GX08;Q3TZK4;A0A0U1RQ14;E9PVS5;A6H604;A0A0U1RNN9	MICOS complex subunit Mic60	Immt	75.6
Down-Regulated	4.29978	-1.42391	O08528;E9Q5B5;E9Q9M6;Q3TCB2;E9Q3Z4;Q08EC2;E9Q8S8;Q3TVQ4;Q3TQE0;Q3TBG9;Q149C8;Q3TRM8	Hexokinase-2;Hexokinase	Hk2	102.53
Down-Regulated	1.90357	-1.35072	Q8BH59;V9GXX9	Calcium-binding mitochondrial carrier protein Aralar1	Slc25a12	74.569
Down-Regulated	1.55028	-1.28352	A0A1W2P7G5;A0A1W2P7J1;E9Q3H6;A0A1W2P8D4;G5E8J7;A0A0R4J066;Q3THF9		Coq10a	24.923
Down-Regulated	4.30689	-1.27631	E9QN08;Q80T06;P57776;D3YUQ9;A0A0R4J1L2;Q91VK2;A0A0R4J1E2;D3Z7N2;D3YZT9;F6ZFU0;D3YY68;Q8BW50	Elongation factor 1-delta	Eef1d	27.217
Down-Regulated	2.90925	-1.22678	Q91VT4;D3Z6C4	Carbonyl reductase family member 4	Cbr4	25.414
Down-Regulated	2.17797	-1.19472	Q3UGC5;P59017;Q3TNR7;A0A0N4SW24;A0A0N4SW63	Bcl-2-like protein 13	Bcl2l13	46.647
Down-Regulated	1.4181	-1.03859	Q8BFP9;Q8R2U8;Q8BFP4	[Pyruvate dehydrogenase (acetyl-transferring)] kinase isozyme 1, mitochondrial	Pdk1	48.994
Down-Regulated	1.85997	-0.936067	P49817;H3BKG0;D3Z148;D3Z0J2	Caveolin-1;Caveolin	Cav1	20.538
Down-Regulated	1.93462	-0.915969	Q9WV98;A0A1Y7VIZ6;A0A1Y7VL11	Mitochondrial import inner membrane translocase subunit Tim9	Timm9	10.344
Down-Regulated	1.32628	-0.829478	Q3UQT9;P97443;G5E8R7;G3UZ94;Q8BMV4	Histone-lysine N-methyltransferase Smyd1	Smyd1	54.925
Down-Regulated	2.98102	-0.828673	Q99LC3;A0A087WR38	NADH dehydrogenase [ubiquinone] 1 alpha subcomplex subunit 10, mitochondrial	Ndufa10	40.603
Down-Regulated	4.18992	-0.793452	P48962;Q8BVI9	ADP/ATP translocase 1	Slc25a4	32.904
Down-Regulated	4.04834	-0.78313	G5E902;Q3THU8;Q8VEM8;Q3UB63;Q3U995;E9PX16	Phosphate carrier protein, mitochondrial	Slc25a3	39.736
Down-Regulated	1.39624	-0.76346	P58281;Q80TX7;H7BX01;E0CXD1;Q8BK99;F6U775;P58682	Dynamin-like 120 kDa protein, mitochondrial;Dynamin-like 120 kDa protein, form S1	Opa1	111.34
Down-Regulated	4.79551	-0.750867	Q3UIM5;Q924X2;F6QXT4;E9Q393;Q7TQD5;Q3UGT1;A8ASF5;P97742	Carnitine O-palmitoyltransferase 1, muscle isoform	Cpt1b	88.167
Down-Regulated	2.85854	-0.749447	Q9D037;Q9CQY3;Q9CPQ8	ATP synthase subunit g, mitochondrial	Atp5l	11.364
Down-Regulated	3.09641	-0.748438	Q7TPW6;Q9Z2Z6	Mitochondrial carnitine/acylcarnitine carrier protein	Slc25a20	32.965
Down-Regulated	2.13773	-0.738481	Q3UMP2;P38060;V9GXD2;Q3TPS7;V9GWZ9;D3YVU9;Q8JZS7	Hydroxymethylglutaryl-CoA lyase, mitochondrial	Hmgcl	34.182
Down-Regulated	5.70412	-0.726328	O09161;F6QYE1;B9EHC7;E9PZ67	Calsequestrin-2;Calsequestrin	Casq2	48.176
Down-Regulated	1.43469	-0.714128	Q8CGK3;Q3V2D0;Q56A16;A0A3B2W834	Lon protease homolog, mitochondrial	Lonp1	105.84
Down-Regulated	2.10595	-0.704633	Q99MR8;Q3TVD9;A0A0G2JF64;A0A0G2JFQ5	Methylcrotonoyl-CoA carboxylase subunit alpha, mitochondrial	Mccc1	79.343
Down-Regulated	2.64965	-0.679026	A0A0R3P9C8;Q9DC69	NADH dehydrogenase [ubiquinone] 1 alpha subcomplex subunit 9, mitochondrial	Ndufa9	42.121
Down-Regulated	1.4511	-0.660932	P05213;Q99KA2;A0A2R8VHF3;O89052	Tubulin alpha-1B chain	Tuba1b	50.151
Down-Regulated	1.54172	-0.625007	Q9ERS2	NADH dehydrogenase [ubiquinone] 1 alpha subcomplex subunit 13	Ndufa13	16.859
Down-Regulated	2.31595	-0.620714	Q7TMG8;Q3TD78;O55126;A0A0G2JEV1	Protein NipSnap homolog 2	Gbas	32.898
Down-Regulated	3.23988	-0.609751	P54071;D6RIL6;A0A0U1RP68;A0A0U1RPR1	Isocitrate dehydrogenase [NADP], mitochondrial	Idh2	50.906
Down-Regulated	2.99162	-0.608634	O55143;Q5DTI2;O54994;Q8R429;Q8C213;B1ATS4;Q8R0X5;Q3U1K2;B1ATS5;E9Q559;Q64518;Q3V1C4;Q62268;Q3U6T4	Sarcoplasmic/endoplasmic reticulum calcium ATPase 2	Atp2a2	114.86
Down-Regulated	2.62586	-0.591402	Q545A2;P51881	ADP/ATP translocase 2;ADP/ATP translocase 2, N-terminally processed	Slc25a5	32.931
Down-Regulated	3.44268	-0.568124	D3Z041;P41216;D3Z457;D3YVF6;F6WNZ2;Q3UKS0;Q3UC67;Q8JZR0;A0A1B0GRS8;Q9D9S0	Long-chain-fatty-acid--CoA ligase 1	Acsl1	78.034
Down-Regulated	1.62688	-0.538134	Q80XN0;D3Z2Y8;A1E283	D-beta-hydroxybutyrate dehydrogenase, mitochondrial	Bdh1	38.299
Down-Regulated	3.66875	-0.518148	Q07417	Short-chain specific acyl-CoA dehydrogenase, mitochondrial	Acads	44.889
Down-Regulated	2.1026	-0.506001	Q9CQ75	NADH dehydrogenase [ubiquinone] 1 alpha subcomplex subunit 2	Ndufa2	10.916
Down-Regulated	3.01993	-0.498749	Q5I0W0;Q9CQQ7;Q3UF04;Q3TJD4;A0A0G2JGX3;Q64218	ATP synthase F(0) complex subunit B1, mitochondrial	Atp5f1	28.948
Down-Regulated	2.72294	-0.486991	Q9DB20;Q3THG0;Q3TF25;A0A338P776;F7D3P8;F6XVM5	ATP synthase subunit O, mitochondrial	Atp5o	23.363
Down-Regulated	1.43589	-0.471355	Q922Z3;Q3UPJ8;Q9CQN1;Q922R9;Q3TSG8;Q3TK29	Heat shock protein 75 kDa, mitochondrial	Trap1	80.077
Down-Regulated	2.74923	-0.466835	Q62425;A0A0N4SVQ1	Cytochrome c oxidase subunit NDUFA4	Ndufa4	9.3267
Down-Regulated	1.63956	-0.448351	A0A0A0MQF6;P16858;D2KHZ9;A0A1D5RLD8;S4R1W1;S4R257;Q3TUZ9;Q4VBD1;W8QM43;Q6IWE3;Q8CEV2;Q64467;S4R2G5;A0A0R4J0X7;Q3V2I5;S4R1N5;Q8BJ40;Q2VWQ4	Glyceraldehyde-3-phosphate dehydrogenase	Gapdh	38.653
Down-Regulated	1.49745	-0.446243	Q8BMF4;Q99LL2	Dihydrolipoyllysine-residue acetyltransferase component of pyruvate dehydrogenase complex, mitochondrial	Dlat	67.941
Down-Regulated	3.22376	-0.440753	Q7TQ48	Sarcalumenin	Srl	54.286
Down-Regulated	3.45794	-0.440368	F6ZFT1;F8WJ64;Q569N0;Q3TJG2;Q9CR21	Acyl carrier protein;Acyl carrier protein, mitochondrial	Ndufab1	14.309
Down-Regulated	1.82035	-0.423382	Q9D6J5;Q3V406;F6VCY0;E9Q9J5	NADH dehydrogenase [ubiquinone] 1 beta subcomplex subunit 8, mitochondrial	Ndufb8	21.876
Down-Regulated	1.50557	-0.418242	P56391;A0A140LIU3	Cytochrome c oxidase subunit 6B1	Cox6b1	10.071
Down-Regulated	2.07931	-0.416498	Q06185;Q5EBI8;Q8BTB6	ATP synthase subunit e, mitochondrial	Atp5i	8.2355
Down-Regulated	2.04713	-0.411156	Q9CZU6;Q0QEL9	Citrate synthase, mitochondrial;Citrate synthase	Cs	51.736
Down-Regulated	1.55206	-0.403389	Q5SX53;Q9CR62;Q9CTC7;Q5SX46;Q5SX48	Mitochondrial 2-oxoglutarate/malate carrier protein	Slc25a11	34.155
Down-Regulated	3.67432	-0.395952	Q8BME2;A0A0R4J275;Q7TMF3;Q5M9K5;F6RBR6	NADH dehydrogenase [ubiquinone] 1 alpha subcomplex subunit 12	Ndufa12	17.374
Down-Regulated	1.5025	-0.387756	Q3UCC6;Q9Z2I9;Q3U6C7;Q05BC6;Q9CTE2	Succinyl-CoA ligase subunit beta;Succinyl-CoA ligase [ADP-forming] subunit beta, mitochondrial	Sucla2	50.796
Down-Regulated	4.16567	-0.353132	Q60597;Z4YJV4;Q6P8I7;Q5SVY0;Q5SVY1	2-oxoglutarate dehydrogenase, mitochondrial	Ogdh	116.45
Down-Regulated	1.79586	-0.350949	Q9QYR9;Q6P2K2	Acyl-coenzyme A thioesterase 2, mitochondrial	Acot2	49.656
Down-Regulated	1.74968	-0.347739	A0A668KL51;Q91VA7;V9GXV0	Isocitrate dehydrogenase [NAD] subunit, mitochondrial	Idh3b	41.7
Down-Regulated	2.66609	-0.346421	Q9CQ54;A0A0U1RPJ5;Q9D846	NADH dehydrogenase [ubiquinone] 1 subunit C2	Ndufc2	14.164
Down-Regulated	2.91241	-0.340272	Q9DC70	NADH dehydrogenase [ubiquinone] iron-sulfur protein 7, mitochondrial	Ndufs7	24.683
Down-Regulated	1.33882	-0.330929	Q6PB66;F6V2A3	Leucine-rich PPR motif-containing protein, mitochondrial	Lrpprc	156.61
Down-Regulated	1.3329	-0.321904	P97823;J3QP56;Q4FK51;D3Z111;D3Z269;D3YUG4;J3QQ63	Acyl-protein thioesterase 1	Lypla1	24.687
Down-Regulated	1.34948	-0.313439	Q5SUC3;Q3TXE5;P35564	Calnexin	Canx	67.277
Down-Regulated	1.69991	-0.308856	Q9D051	Pyruvate dehydrogenase E1 component subunit beta, mitochondrial	Pdhb	38.937
Down-Regulated	2.06166	-0.305761	Q8BWT1;Q3UKH3;A0A494B9J2	3-ketoacyl-CoA thiolase, mitochondrial	Acaa2	41.829
Down-Regulated	2.02534	-0.301282	Q03265;D3Z6F5;Q3U452;D6RJ16	ATP synthase subunit alpha, mitochondrial;ATP synthase subunit alpha	Atp5a1	59.752
Down-Regulated	1.38366	-0.290196	A2AKU9;Q8C2Q8;Q9D9D7;Q3UD06;Q91VR2;Q9ERA8;A2AKV2;A2AKV3;A2AKV1;A2AKV0	ATP synthase subunit gamma;ATP synthase subunit gamma, mitochondrial	Atp5c1	32.77
Down-Regulated	1.42088	-0.283509	Q9CRB9;Q9D9P1;Q91VG6;D3Z0L4;S4R238;F6QFL0	MICOS complex subunit Mic19	Chchd3	26.334
Down-Regulated	1.81715	-0.281104	Q91WD5;D3YXT0;A0A0A6YW30	NADH dehydrogenase [ubiquinone] iron-sulfur protein 2, mitochondrial	Ndufs2	52.625
Down-Regulated	1.69966	-0.263717	Q4FJK0;Q9CQ62	2,4-dienoyl-CoA reductase, mitochondrial	Decr1	36.213
Up-Regulated	1.73553	0.264654	Q80Y14;A0A1Y7VN70;Q3UF85	Glutaredoxin-related protein 5, mitochondrial	Glrx5	16.292
Up-Regulated	1.43558	0.274429	P63101;A0A2I3BQ03;Q8BWN0;D3YXN6;Q3UA58;D3YXF4;D3YW45	14-3-3 protein zeta/delta	Ywhaz	27.771
Up-Regulated	2.92959	0.275582	P26041;Q3TZQ2;Q05DU4;Q3UF33	Moesin	Msn	67.766
Up-Regulated	1.33462	0.275959	Q8BW75;E9Q3X6;E9PVL9	Amine oxidase [flavin-containing] B	Maob	58.557
Up-Regulated	2.80416	0.281694	G5E8J6;Q9QZV4;B9EIW1;Q9WVE4		Hrc	85.171
Up-Regulated	2.46801	0.284924	Q9Z1P6;A0A068BGR9	NADH dehydrogenase [ubiquinone] 1 alpha subcomplex subunit 7	Ndufa7	12.575
Up-Regulated	1.76314	0.292845	Q0VG47;B2RXM2;Q6PFA7		Hnrnpa3	37.086
Up-Regulated	1.33451	0.294976	Q8VDK4;Q9WTR5;Q8CE18;Q8BS79;Q8BT28	Cadherin-13	Cdh13	78.116
Up-Regulated	1.36721	0.320708	Q14BI5;Q3UQS9;O55124		Myom2	164.74
Up-Regulated	1.69478	0.328335	P50462;Q545C7;A0A140LHC6	Cysteine and glycine-rich protein 3	Csrp3	20.895
Up-Regulated	1.6421	0.330574	Q6IRU2;A0A571BEU1	Tropomyosin alpha-4 chain	Tpm4	28.467
Up-Regulated	1.91054	0.348497	H3BKH6;Q9R0P3;H3BJP2;H3BLJ9;H3BJL6;H3BK43;H3BJC6;H3BL99	S-formylglutathione hydrolase	Esd	32.829
Up-Regulated	1.55986	0.349276	Q9CQ92;G3X9U9;D3YZ32	Mitochondrial fission 1 protein	Fis1	17.008
Up-Regulated	2.04947	0.359034	P09411;S4R2M7;P09041	Phosphoglycerate kinase 1;Phosphoglycerate kinase	Pgk1	44.55
Up-Regulated	1.7903	0.374832	A2AE89;P10649;F6WHQ7;Q7M0F3;D3YVP8	Glutathione S-transferase Mu 1	Gstm1	28.556
Up-Regulated	1.92204	0.388338	Q3U9V4;P62880;D3YZX3;E9QKR0;D3Z1M1;D3Z1T4;E9PWM7;Q9QWG2;V9GWY1	Guanine nucleotide-binding protein G(I)/G(S)/G(T) subunit beta-2	Gnb2	37.331
Up-Regulated	1.55629	0.388767	P06745;B2RXT5;B7ZWL9;A0A0U1RQ72;A0A0U1RP97;CON__Q3ZBD7;A0A0U1RQ18	Glucose-6-phosphate isomerase	Gpi	62.766
Up-Regulated	2.70129	0.392462	P08228;Q8C355	Superoxide dismutase [Cu-Zn]	Sod1	15.942
Up-Regulated	2.37275	0.398589	Q3UVB1;P04247;A0A2R8VK58;A0A2R8W6F8	Myoglobin	Mb	17.069
Up-Regulated	1.33103	0.411111	Q3TS44;Q9R1P4;Q8BTU5;A0A1B0GS70;Q9JHS5	Proteasome subunit alpha type;Proteasome subunit alpha type-1	Psma1	29.546
Up-Regulated	1.81522	0.412974	Q9CQG4;G3X8R0;Q921E4;Q5QGU0;A0A494BBE3;Q60870	Receptor expression-enhancing protein;Receptor expression-enhancing protein 5	Reep5	21.086
Up-Regulated	1.65969	0.419266	Q3UN47;O08600	Endonuclease G, mitochondrial	Endog	32.19
Up-Regulated	2.22668	0.424264	P05202	Aspartate aminotransferase, mitochondrial	Got2	47.411
Up-Regulated	5.35482	0.43112	K3W4Q8;O55108;O55107;P18572;J3QP71	Basigin	Bsg	24.116
Up-Regulated	1.37486	0.437879	Q5DQJ3;P47754;Q3UBZ3;Q3UCD2;D6RCW7;A0A0N4SVM0;Q3U7G3	F-actin-capping protein subunit alpha-2	Capza2	32.967
Up-Regulated	1.69227	0.445467	P05201;F7ALS6	Aspartate aminotransferase, cytoplasmic	Got1	46.247
Up-Regulated	2.48604	0.460104	Q9WTP6;F7BP55	Adenylate kinase 2, mitochondrial;Adenylate kinase 2, mitochondrial, N-terminally processed	Ak2	26.468
Up-Regulated	2.32978	0.472339	P17751;H7BXC3	Triosephosphate isomerase	Tpi1	26.712
Up-Regulated	1.34643	0.480214	Q71RI9;A0A0G2JGE1;D6RJ70	Kynurenine--oxoglutarate transaminase 3	Ccbl2	51.126
Up-Regulated	1.81602	0.502053	Q9DBJ1;Q3U7Z6;Q6NWV5	Phosphoglycerate mutase 1	Pgam1	28.832
Up-Regulated	1.49134	0.514154	P19123;E9Q8P0	Troponin C, slow skeletal and cardiac muscles	Tnnc1	18.42
Up-Regulated	3.08417	0.543575	P14152;A0A5F8MPN8;B1ATQ3	Malate dehydrogenase, cytoplasmic	Mdh1	36.511
Up-Regulated	2.02066	0.568849	Q60951;Q3UBT1;P62960;Q71V06;Q810K5;A2BGG7;Q60950;Q8BRJ5;Q64369;A0A0A0MQD2;Q68G78;Q61478;B2RUF0;Q9Z2C8;Q9JKB3;Q497N3	Nuclease-sensitive element-binding protein 1	Ybx1	35.7
Up-Regulated	1.61913	0.569977	P20152;Q5FWJ3;Q3TFD9;Q3U6S1;Q3V2S4;A0A0A6YWC8;Q3TWV0;Q3UAX1;Q3UD36;A4IF59;A2AKJ2;G3X981;G5E846;A0A2R8W6R6;P15331;CON__Q3KNV1;Q9DCV7;CON__P08729;CON__Q9DCV7;CON__Q9NSB2;P03995;CON__Q6ISB0;E9Q1Z0;CON__Q7RTT2;CON__P07744;Q9Z2T6;Q8BIS2;Q4L0E6;Q148Q7;E9Q1Y9;CON__Q61726;CON__Q8N1N4-2;CON__P78385;CON__Q14533;Q61726;CON__Q6NT21;B2RTB6;CON__O43790;CON__H-INV:HIT000292931;Q6IMF0;Q9ERE2;P97861;P07744;A0MTM0	Vimentin	Vim	53.687
Up-Regulated	1.8589	0.570553	Q8C1Y3;Q3U4Y0;P10922	Histone H1.0;Histone H1.0, N-terminally processed	H1f0	19.253
Up-Regulated	1.74421	0.659354	Q8BG95;A6H644;A0A571BGD8	Protein phosphatase 1 regulatory subunit 12B;Protein phosphatase 1 regulatory subunit	Ppp1r12b	109.05
Up-Regulated	1.30132	0.678147	Q542H2;Q3TN31;Q9Z2U0;Q3UIT9;A0A338P7D7;Q3THL2;Q9CWH6;B7ZMS4;B7ZMS3;A0A3Q4L361;A0A3Q4EHS3;A0A3Q4EG42;Q8VEB8	Proteasome subunit alpha type;Proteasome subunit alpha type-7	Psma7	27.855
Up-Regulated	1.78552	0.704594	Q8K0Z5;E9Q5J9		Tpm3	33.149
Up-Regulated	1.88565	0.717316	Q9DBG5;Q2XSQ4;A0A3B2WCW2;Q3V4D2	Perilipin-3	Plin3	47.262
Up-Regulated	3.43254	0.795022	O55234;Q8BTY5	Proteasome subunit beta type-5	Psmb5	28.532
Up-Regulated	2.4049	0.897538	B7FAV1;B7FAU9;Q8BTM8;B9EKP5;Q6KAM8;Q3U7N9;F6XC15;I7HPX4;F6Z2C0;J3JS91;Q4FZG4;A0A668KLG7;F7AVL7	Filamin-A	Flna	274.63
Up-Regulated	2.27204	0.901409	P19157;A0A494B908;A0A494BAW2;K9JA74;P46425;A0A494BAS3;A0A494BAU3;A0A494BAM8;Q8VC73;F6RWR5	Glutathione S-transferase P 1;Glutathione S-transferase P 2	Gstp1	23.609
Up-Regulated	4.33334	0.952925	E9PV44;O35143;Q8BTA7	ATPase inhibitor, mitochondrial	Atpif1	8.7887
Up-Regulated	4.35051	0.997556	Q3TL95;Q3UCF0;Q9R1P0;E9Q0X0;E9PW69	Proteasome subunit alpha type;Proteasome subunit alpha type-4	Psma4	27.888
Up-Regulated	1.66337	1.0013	P70670;Q3UK68;Q60817	Nascent polypeptide-associated complex subunit alpha, muscle-specific form	Naca	220.5
Up-Regulated	1.79662	1.2908	E9QNP0;P62984;Q5M9K3;P0CG50;Q8VC46;Q922Z8;Q8R0Z9;Q78XY9;Q3TH47;Q5SX22;Q922B0;A5JUZ1;E9Q5F6;E9Q4P0;Q8C2K3;E9Q9J0;A0A0A6YW67;P0CG49;B0LAC2	Ubiquitin-60S ribosomal protein L40;Ubiquitin;60S ribosomal protein L40;Polyubiquitin-C;Ubiquitin;Ubiquitin-related 1;Ubiquitin-related 2;Polyubiquitin-B;Ubiquitin	Kxd1	26.856
Up-Regulated	1.32798	1.42909	O08997	Copper transport protein ATOX1	Atox1	7.3384

## Sheet: Western Diet Effect (WD vs CD)
Response	Neg log P-Value	Difference	Protein IDs	Protein Names	Gene Names	Mol Wt [kDa]
Down-Regulated	1.37589	-1.87639	Q9CRA7;A0A1Y7VK84	ATP synthase subunit s, mitochondrial	Atp5s	23.275
Down-Regulated	2.39909	-1.50816	Q9D023;A0A0A6YY89	Mitochondrial pyruvate carrier 2	Mpc2	14.286
Down-Regulated	1.95074	-1.50732	B2RXT3;E9Q7L0		Ogdhl	114.56
Down-Regulated	1.40069	-1.38944	Q7JCY9;Q3V2U3;Q3V257;Q3TKD9;A0A6M8TZJ8;P00848;A0A141CM46;A0A141CM20;A0A075DCB0	ATP synthase subunit a	mt-Atp6	25.095
Down-Regulated	2.84671	-1.38732	Q9QXX4;Q8C140;Q91YK1	Calcium-binding mitochondrial carrier protein Aralar2	Slc25a13	74.466
Down-Regulated	3.9832	-1.35963	Q3UGC5;P59017;Q3TNR7;A0A0N4SW24;A0A0N4SW63	Bcl-2-like protein 13	Bcl2l13	46.647
Down-Regulated	2.63158	-0.986812	O08528;E9Q5B5;E9Q9M6;Q3TCB2;E9Q3Z4;Q08EC2;E9Q8S8;Q3TVQ4;Q3TQE0;Q3TBG9;Q149C8;Q3TRM8	Hexokinase-2;Hexokinase	Hk2	102.53
Down-Regulated	1.35737	-0.973332	P05132;J9JDU9;Q8C4J3;Q8CBP8;H6TMF6;H6TMF5;A0A0G2JFT9	cAMP-dependent protein kinase catalytic subunit alpha	Prkaca	40.57
Down-Regulated	1.32309	-0.891288	A0A1W2P7G5;A0A1W2P7J1;E9Q3H6;A0A1W2P8D4;G5E8J7;A0A0R4J066;Q3THF9		Coq10a	24.923
Down-Regulated	2.42683	-0.824863	Q99L69;Q3U3J1;P50136;A0A0U1RPK5	2-oxoisovalerate dehydrogenase subunit alpha, mitochondrial	Bckdha	50.358
Down-Regulated	1.63944	-0.716295	Q3UMP2;P38060;V9GXD2;Q3TPS7;V9GWZ9;D3YVU9;Q8JZS7	Hydroxymethylglutaryl-CoA lyase, mitochondrial	Hmgcl	34.182
Down-Regulated	2.24259	-0.695062	G5E8R3;Q3TCQ3;Q3T9S7;E9QPD7;Q05920;Q3UFS6;Q62043;Q8BP54;A0A494B951;A0A286YCC5;A0A494B912	Pyruvate carboxylase;Pyruvate carboxylase, mitochondrial	Pcx	129.7
Down-Regulated	1.35087	-0.690492	Q9CPY7;A0A0G2JEM7	Cytosol aminopeptidase	Lap3	56.141
Down-Regulated	1.36048	-0.686485	Q91VT4;D3Z6C4	Carbonyl reductase family member 4	Cbr4	25.414
Down-Regulated	1.42257	-0.551419	Q99MR8;Q3TVD9;A0A0G2JF64;A0A0G2JFQ5	Methylcrotonoyl-CoA carboxylase subunit alpha, mitochondrial	Mccc1	79.343
Down-Regulated	2.744	-0.524511	Q8BMF4;Q99LL2	Dihydrolipoyllysine-residue acetyltransferase component of pyruvate dehydrogenase complex, mitochondrial	Dlat	67.941
Down-Regulated	2.15112	-0.471163	Q8CHT0;Q6P9Q7;Q8BU44	Delta-1-pyrroline-5-carboxylate dehydrogenase, mitochondrial	Aldh4a1	61.84
Down-Regulated	1.82645	-0.451931	P48962;Q8BVI9	ADP/ATP translocase 1	Slc25a4	32.904
Down-Regulated	1.33973	-0.443175	Q9JK42	[Pyruvate dehydrogenase (acetyl-transferring)] kinase isozyme 2, mitochondrial	Pdk2	46.04
Down-Regulated	1.9222	-0.439831	B2RS41;Q8BWF0	Succinate-semialdehyde dehydrogenase, mitochondrial	Aldh5a1	55.968
Down-Regulated	1.57392	-0.407922	Q9DCN2;F2Z456;Q9CY59	NADH-cytochrome b5 reductase 3;NADH-cytochrome b5 reductase 3 membrane-bound form;NADH-cytochrome b5 reductase 3 soluble form;NADH-cytochrome b5 reductase	Cyb5r3	34.127
Down-Regulated	1.69321	-0.391508	Q91WS0	CDGSH iron-sulfur domain-containing protein 1	Cisd1	12.097
Down-Regulated	1.3512	-0.390362	P56391;A0A140LIU3	Cytochrome c oxidase subunit 6B1	Cox6b1	10.071
Down-Regulated	1.54781	-0.387495	G5E902;Q3THU8;Q8VEM8;Q3UB63;Q3U995;E9PX16	Phosphate carrier protein, mitochondrial	Slc25a3	39.736
Down-Regulated	2.36326	-0.371427	Q9CQ54;A0A0U1RPJ5;Q9D846	NADH dehydrogenase [ubiquinone] 1 subunit C2	Ndufc2	14.164
Down-Regulated	2.876	-0.351061	Q9DC70	NADH dehydrogenase [ubiquinone] iron-sulfur protein 7, mitochondrial	Ndufs7	24.683
Down-Regulated	2.69195	-0.350718	Q9D0K2;Q3UK61;Q3U9P7;Q3UJQ9;Q9CRF4;A1E285	Succinyl-CoA:3-ketoacid coenzyme A transferase 1, mitochondrial;Succinyl-CoA:3-ketoacid-coenzyme A transferase	Oxct1	55.988
Down-Regulated	2.17844	-0.348226	Q9JHI5	Isovaleryl-CoA dehydrogenase, mitochondrial	Ivd	46.325
Down-Regulated	1.73294	-0.334164	Q9DB20;Q3THG0;Q3TF25;A0A338P776;F7D3P8;F6XVM5	ATP synthase subunit O, mitochondrial	Atp5o	23.363
Down-Regulated	1.48604	-0.333684	Q8BKZ9;A2AWH7;A2AWH8	Pyruvate dehydrogenase protein X component, mitochondrial	Pdhx	53.998
Down-Regulated	3.17095	-0.33115	O09161;F6QYE1;B9EHC7;E9PZ67	Calsequestrin-2;Calsequestrin	Casq2	48.176
Down-Regulated	1.50781	-0.324442	Q9DCZ4;Q3KNM9	Apolipoprotein O	Apoo	22.604
Up-Regulated	2.23928	0.263664	A0A0R4J083;P51174	Long-chain specific acyl-CoA dehydrogenase, mitochondrial	Acadl	47.896
Up-Regulated	1.98571	0.272617	P24270;Q3UF58;Q3UZE7;Q8C6E3;Q542K4;Q91XI2;Q3TVZ1;A2AL20;Q8BI29	Catalase	Cat	59.795
Up-Regulated	1.47001	0.340605	Q60951;Q3UBT1;P62960;Q71V06;Q810K5;A2BGG7;Q60950;Q8BRJ5;Q64369;A0A0A0MQD2;Q68G78;Q61478;B2RUF0;Q9Z2C8;Q9JKB3;Q497N3	Nuclease-sensitive element-binding protein 1	Ybx1	35.7
Up-Regulated	1.80461	0.356456	Q9WVA4;A0A0A6YXG6;Q8BT95	Transgelin-2	Tagln2	22.395
Up-Regulated	1.9214	0.360037	Q542H7;P04117;Q99M00;A0A0A6YW05;A0A0A6YXB9;A0A0A6YXI2;P24526;O08716	Fatty acid-binding protein, adipocyte	Fabp4	14.65
Up-Regulated	1.61158	0.377771	Q3TDN8;Q8R164	Valacyclovir hydrolase	Bphl	33.705
Up-Regulated	1.67758	0.391087	D3Z7M9;O35381;D3YYE1;F6UFG6;Q64G17;Q3UW32;Q9EST5	Acidic leucine-rich nuclear phosphoprotein 32 family member A	Anp32a	26.86
Up-Regulated	2.7138	0.406507	O35459;F7B227	Delta(3,5)-Delta(2,4)-dienoyl-CoA isomerase, mitochondrial	Ech1	36.118
Up-Regulated	2.1162	0.429893	Q9CPV4;E9Q197;F6ZTG3;E9Q055;E9Q2R6;F7BB55;Q7TMP4	Glyoxalase domain-containing protein 4	Glod4	33.316
Up-Regulated	1.62736	0.463611	Q04447	Creatine kinase B-type	Ckb	42.713
Up-Regulated	2.76319	0.529558	Q9QYR9;Q6P2K2	Acyl-coenzyme A thioesterase 2, mitochondrial	Acot2	49.656
Up-Regulated	2.45382	0.648754	E9PV44;O35143;Q8BTA7	ATPase inhibitor, mitochondrial	Atpif1	8.7887
Up-Regulated	3.94669	0.699317	O08553;Q3TXY0;Q6P1J1;P97427;Q3TAS8;Q3TY94;Q3TT92;E9PWE8;Q62188;Q71H75	Dihydropyrimidinase-related protein 2	Dpysl2	62.277
Up-Regulated	1.52505	0.726587	P19157;A0A494B908;A0A494BAW2;K9JA74;P46425;A0A494BAS3;A0A494BAU3;A0A494BAM8;Q8VC73;F6RWR5	Glutathione S-transferase P 1;Glutathione S-transferase P 2	Gstp1	23.609
Up-Regulated	1.40695	0.747728	B2RXY7;P48758;A0A338P684;A0A1B0GRG8	Carbonyl reductase [NADPH] 1	Cbr1	30.641
Up-Regulated	2.73915	0.886387	Q3TL95;Q3UCF0;Q9R1P0;E9Q0X0;E9PW69	Proteasome subunit alpha type;Proteasome subunit alpha type-4	Psma4	27.888

## Sheet: Stress in WD (WD+CS vs WD)
Response	Neg log P-Value	Difference	Protein IDs	Protein Names	Gene Names	Mol Wt [kDa]
Down-Regulated	7.65441	-2.14076	E9Q3B9;D3YYS6;Q3UFX6;O35678;Q3UFN1	Monoglyceride lipase	Mgll	35.256
Down-Regulated	1.76483	-1.77564	Q8CGP5;C0HKE2;C0HKE9;C0HKE8;C0HKE7;C0HKE6;C0HKE5;A0AUV1;C0HKE4;C0HKE1;B2RVF0;A2AB79;C0HKE3;A3KPD0;Q8CGP7;Q8CGP6;Q8BFU2;Q61668	Histone H2A type 1-F;Histone H2A;Histone H2A type 1-K;Histone H2A type 1-H;Histone H2A type 3	Hist1h2af	14.161
Down-Regulated	1.58461	-1.57887	Q9CPU4	Microsomal glutathione S-transferase 3	Mgst3	16.958
Down-Regulated	1.5958	-1.43766	Q60936;F7B1B6;E0CYD3;E0CYT4;E0CYG7;E0CZ05;E0CXT4;A0A0A6YXD9;E0CXR6;E0CYC1;E0CXR1;F6T0A8;E0CXI5;A0A0A6YXI0	Atypical kinase ADCK3, mitochondrial	Adck3	71.742
Down-Regulated	1.77639	-1.37397	Q9D1L0;D3Z5B1;Q8CEW7;B2RPU8;Q8K3S8	Coiled-coil-helix-coiled-coil-helix domain-containing protein 2	Chchd2	15.661
Down-Regulated	1.64591	-1.34076	Q7JCX7;Q7JCA9;G3EBA9;A3R3W7;A0A141CM47;A0A075DCG2;P00416	Cytochrome c oxidase subunit 3	mt-Co3	29.922
Down-Regulated	1.75291	-1.31521	Q8BFP9;Q8R2U8;Q8BFP4	[Pyruvate dehydrogenase (acetyl-transferring)] kinase isozyme 1, mitochondrial	Pdk1	48.994
Down-Regulated	2.05164	-1.16909	Q8R558;Q9WUZ7;E9Q2Q9;Q80W79;A0A3B2WCC8;D3Z3Z9;A0A3B2WB97;F6X737;F7CKA6;F6QLU8	SH3 domain-binding glutamic acid-rich protein	Sh3bgr	25.119
Down-Regulated	2.51419	-1.05315	Q3UUX9;Q3UC72;Q3UPA3;Q61598;Q3TIY6;A0A1Y7VL99;Q9CZ18;A0A1Y7VLG4	Rab GDP dissociation inhibitor beta	Gdi2	50.507
Down-Regulated	1.62334	-1.05139	Q91YQ8;O09174;Q3TUS8	Alpha-methylacyl-CoA racemase	Amacr	39.58
Down-Regulated	1.42781	-1.04264	Q9QXX4;Q8C140;Q91YK1	Calcium-binding mitochondrial carrier protein Aralar2	Slc25a13	74.466
Down-Regulated	1.65806	-0.976363	P68372;Q9CVR0;Q9DCR1;Q3U9U3;Q3UMM1;Q922F4;Q9CRT0;Q9CUN8;D5MR34	Tubulin beta-4B chain	Tubb4b	49.83
Down-Regulated	2.64751	-0.878065	Q60932	Voltage-dependent anion-selective channel protein 1	Vdac1	32.351
Down-Regulated	2.65993	-0.868063	Q3TCD4;Q9WUR2;E9PYC6;E9Q858;E9PUY9;E9PYA9;E9PVM6;E9Q7A8;E9PY42;Q78JN3	Enoyl-CoA delta isomerase 2, mitochondrial	Eci2	41.779
Down-Regulated	2.72846	-0.802192	Q8BMF3;Q3UZW5;Q8BMY6;A0A140LHQ4;Q3TSD4;Q99KE1	NADP-dependent malic enzyme, mitochondrial	Me3	67.098
Down-Regulated	2.59747	-0.769129	Q60930;A0A286YCR8;D3YZT5;D3YUN8	Voltage-dependent anion-selective channel protein 2	Vdac2	31.732
Down-Regulated	1.45076	-0.744647	E9QMK9;Q8BH86;Q3U7K4;F7CUW7	UPF0317 protein C14orf159 homolog, mitochondrial	9030617O03Rik	69.921
Down-Regulated	2.47867	-0.733279	P16332;Q8VED0;A0A3B2WCT0;Q9CSI4;Q8BMR7;Q3UFU2	Methylmalonyl-CoA mutase, mitochondrial	Mut	82.843
Down-Regulated	3.17221	-0.730512	H7BX88;P47934;B7ZDD7;F7BF80;A2AWJ5;B7ZDD8;A2AWE5	Carnitine O-acetyltransferase	Crat	68.644
Down-Regulated	1.87603	-0.665838	Q91VB8;Q9CWS5;Q9CY10;Q9CY06;Q8BPF4;A8DUV3;P01942;Q9QWJ3;Q61287;A8DUV1;Q61649;Q78PA4;A7M7S6;P06467	Hemoglobin subunit alpha	haemaglobin alpha 2	15.112
Down-Regulated	1.53802	-0.66527	Q99MR8;Q3TVD9;A0A0G2JF64;A0A0G2JFQ5	Methylcrotonoyl-CoA carboxylase subunit alpha, mitochondrial	Mccc1	79.343
Down-Regulated	1.90347	-0.6355	Q8VCT4;P23953;H3BL34;Q3UN14;Q5FWH4;E9PYP1;Q3UW56;D3Z5G7;Q64176;Q8VCC2	Carboxylesterase 1D	Ces1d	61.787
Down-Regulated	1.71486	-0.628045	Q8CHT0;Q6P9Q7;Q8BU44	Delta-1-pyrroline-5-carboxylate dehydrogenase, mitochondrial	Aldh4a1	61.84
Down-Regulated	2.58793	-0.575189	Q9D6J5;Q3V406;F6VCY0;E9Q9J5	NADH dehydrogenase [ubiquinone] 1 beta subcomplex subunit 8, mitochondrial	Ndufb8	21.876
Down-Regulated	2.20769	-0.564584	Q7TPW6;Q9Z2Z6	Mitochondrial carnitine/acylcarnitine carrier protein	Slc25a20	32.965
Down-Regulated	1.68109	-0.559315	F8VPN4;A0A0G2JGI9;F6XXE6;E0CYU6;Q8CE68;E0CX86;F7CSZ6		Agl	174.29
Down-Regulated	1.90191	-0.551188	Q4VA32;Q9CQR4	Acyl-coenzyme A thioesterase 13;Acyl-coenzyme A thioesterase 13, N-terminally processed	Acot13	15.183
Down-Regulated	1.31181	-0.536955	A0A0A0MQF6;P16858;D2KHZ9;A0A1D5RLD8;S4R1W1;S4R257;Q3TUZ9;Q4VBD1;W8QM43;Q6IWE3;Q8CEV2;Q64467;S4R2G5;A0A0R4J0X7;Q3V2I5;S4R1N5;Q8BJ40;Q2VWQ4	Glyceraldehyde-3-phosphate dehydrogenase	Gapdh	38.653
Down-Regulated	2.6998	-0.535465	Q3UKT3;Q3TG75;P29758;Q3UJK5	Ornithine aminotransferase, mitochondrial	Oat	48.353
Down-Regulated	1.42378	-0.535383	Q3UIU2;A2AP31;A2AP32	NADH dehydrogenase [ubiquinone] 1 beta subcomplex subunit 6	Ndufb6	15.515
Down-Regulated	3.62963	-0.534416	A0A0R3P9C8;Q9DC69	NADH dehydrogenase [ubiquinone] 1 alpha subcomplex subunit 9, mitochondrial	Ndufa9	42.121
Down-Regulated	1.37357	-0.532875	O08553;Q3TXY0;Q6P1J1;P97427;Q3TAS8;Q3TY94;Q3TT92;E9PWE8;Q62188;Q71H75	Dihydropyrimidinase-related protein 2	Dpysl2	62.277
Down-Regulated	2.35242	-0.520793	Q7TMG8;Q3TD78;O55126;A0A0G2JEV1	Protein NipSnap homolog 2	Gbas	32.898
Down-Regulated	1.52802	-0.509756	Q9CPV4;E9Q197;F6ZTG3;E9Q055;E9Q2R6;F7BB55;Q7TMP4	Glyoxalase domain-containing protein 4	Glod4	33.316
Down-Regulated	1.83268	-0.508822	Q3TDN8;Q8R164	Valacyclovir hydrolase	Bphl	33.705
Down-Regulated	2.64013	-0.507073	Q9QYR9;Q6P2K2	Acyl-coenzyme A thioesterase 2, mitochondrial	Acot2	49.656
Down-Regulated	1.5593	-0.504365	A8DUK4;A8DUQ1;A8DUN2;A8DUL2;A8DUL0;A8DUK7;A8DUK2;A8DUQ5;A8DUP0;A8DUM2;A8DUL7;B1Q450;E9Q223		Hbbt1	15.748
Down-Regulated	4.00535	-0.503792	P45952;Q91WS8;Q8BJT5;Q3V2I9;D6RFD7;D3Z2A5	Medium-chain specific acyl-CoA dehydrogenase, mitochondrial	Acadm	46.481
Down-Regulated	3.6091	-0.489346	P48036;A0A0G2JGQ0	Annexin A5	Anxa5	35.752
Down-Regulated	3.09171	-0.467913	Q9CZU6;Q0QEL9	Citrate synthase, mitochondrial;Citrate synthase	Cs	51.736
Down-Regulated	1.32448	-0.449615	O09131;A0A494BAB1;A0A494B9X6;Q9D2J1;A0A494BAY2;A0A494BB82;Q9D2S1;Q8BW12;Q8K2Q2	Glutathione S-transferase omega-1	Gsto1	27.497
Down-Regulated	1.93616	-0.449144	Q6ZWX2;P20065	Thymosin beta-4;Hematopoietic system regulatory peptide	Tmsb4x	5.0526
Down-Regulated	1.54297	-0.448155	Q9WVA4;A0A0A6YXG6;Q8BT95	Transgelin-2	Tagln2	22.395
Down-Regulated	2.96682	-0.4397	Q99KI0;A0A2R8W744;A0A2R8VHM8	Aconitate hydratase, mitochondrial	Aco2	85.462
Down-Regulated	1.63312	-0.437609	F6ZFT1;F8WJ64;Q569N0;Q3TJG2;Q9CR21	Acyl carrier protein;Acyl carrier protein, mitochondrial	Ndufab1	14.309
Down-Regulated	1.40436	-0.421096	Q921H8;H3BKL5;Q3UPU8;Q8BLD7;H3BJZ9;Q3TUU3;Q3UKM0;Q8VCH0;Q8R343;H3BKA1;H3BJG8;H3BJC1	3-ketoacyl-CoA thiolase A, peroxisomal;3-ketoacyl-CoA thiolase B, peroxisomal	Acaa1a	43.953
Down-Regulated	2.29027	-0.418921	Q5NCI4;O70250	Phosphoglycerate mutase 2	Pgam2	28.827
Down-Regulated	2.86225	-0.407073	Q3UGC8;Q91ZA3;H3BL62;D3YWM4;H3BK61;H3BJR0;D3YZC0;H3BKW6	Propionyl-CoA carboxylase alpha chain, mitochondrial	Pcca	79.921
Down-Regulated	3.5814	-0.402269	Q8BWT1;Q3UKH3;A0A494B9J2	3-ketoacyl-CoA thiolase, mitochondrial	Acaa2	41.829
Down-Regulated	1.48527	-0.393892	Q9CR61	NADH dehydrogenase [ubiquinone] 1 beta subcomplex subunit 7	Ndufb7	16.331
Down-Regulated	2.34609	-0.392827	Q61425	Hydroxyacyl-coenzyme A dehydrogenase, mitochondrial	Hadh	34.463
Down-Regulated	1.5194	-0.388681	Q4FJX9;P09671;A0A3B2WBF0;Q3TJA2;Q3U8W4	Superoxide dismutase;Superoxide dismutase [Mn], mitochondrial	Sod2	24.603
Down-Regulated	1.92141	-0.379415	Q542H7;P04117;Q99M00;A0A0A6YW05;A0A0A6YXB9;A0A0A6YXI2;P24526;O08716	Fatty acid-binding protein, adipocyte	Fabp4	14.65
Down-Regulated	1.89413	-0.370639	P54071;D6RIL6;A0A0U1RP68;A0A0U1RPR1	Isocitrate dehydrogenase [NADP], mitochondrial	Idh2	50.906
Down-Regulated	2.00771	-0.366309	Q8R4N0;Q9DCJ6	Citrate lyase subunit beta-like protein, mitochondrial	Clybl	37.548
Down-Regulated	3.2665	-0.364197	Q8K1Z0;F6SFF5;A0A1D5RLE9	Ubiquinone biosynthesis protein COQ9, mitochondrial	Coq9	35.082
Down-Regulated	2.28885	-0.352	Q99N15;Q9CYT3;A2AFQ2;O08756	3-hydroxyacyl-CoA dehydrogenase type-2	Hsd17b10	27.273
Down-Regulated	1.49602	-0.338778	Q6GT24;Q53ZU7;Q6A0D0;O08709;D3Z0Y2;Q8BPD3;Q8BG37;A0A0A6YXQ7	Peroxiredoxin-6	Prdx6	24.826
Down-Regulated	2.19504	-0.318406	Q8CGK3;Q3V2D0;Q56A16;A0A3B2W834	Lon protease homolog, mitochondrial	Lonp1	105.84
Down-Regulated	2.05691	-0.310703	Q9WUM5;A0A0N4SVU4	Succinyl-CoA ligase [ADP/GDP-forming] subunit alpha, mitochondrial	Suclg1	36.154
Down-Regulated	1.6303	-0.30798	Q5RJV4;Q7TNU0;Q66JR7;Q9D0F9;Q3U6X6;A2CEK3;Q99JW6;B0LAB9	Phosphoglucomutase-1	Pgm2	61.383
Down-Regulated	1.90479	-0.303847	P14824;Q3UI56;Q3UDK4	Annexin A6;Annexin	Anxa6	75.884
Down-Regulated	1.63797	-0.29981	Q4FJK0;Q9CQ62	2,4-dienoyl-CoA reductase, mitochondrial	Decr1	36.213
Down-Regulated	2.3046	-0.289705	Q99MN9;A0PJE6;Q7TMF4;E9Q1J7;Q8CFZ3;Q3UYS0;D3YZC1;Q9CT71;A0A087WQV1	Propionyl-CoA carboxylase beta chain, mitochondrial	Pccb	58.408
Down-Regulated	1.98275	-0.286641	Q6PB66;F6V2A3	Leucine-rich PPR motif-containing protein, mitochondrial	Lrpprc	156.61
Down-Regulated	1.69065	-0.286359	Q5SVY2;Q3UAJ1;Q3TE63;P17742;Q9CZK9;A0A1L1SST0;A0A1L1SRX5	Peptidyl-prolyl cis-trans isomerase;Peptidyl-prolyl cis-trans isomerase A;Peptidyl-prolyl cis-trans isomerase A, N-terminally processed	Ppia	17.971
Down-Regulated	1.76542	-0.284544	Q5I0W0;Q9CQQ7;Q3UF04;Q3TJD4;A0A0G2JGX3;Q64218	ATP synthase F(0) complex subunit B1, mitochondrial	Atp5f1	28.948
Down-Regulated	1.54556	-0.276063	Q3UIB5;Q99LB2;Q9D2U3;A0A2I3BRG8;A0A2I3BPY3;A0A2I3BQ25;Q9DCL1;A0A2I3BRQ8	Dehydrogenase/reductase SDR family member 4	Dhrs4	27.726
Down-Regulated	1.31871	-0.275424	Q8QZS1;E0CX19	3-hydroxyisobutyryl-CoA hydrolase, mitochondrial	Hibch	43.037
Down-Regulated	1.35262	-0.272877	Q9DBJ1;Q3U7Z6;Q6NWV5	Phosphoglycerate mutase 1	Pgam1	28.832
Down-Regulated	1.52829	-0.265883	Q9DCV4;A2AGJ2	Regulator of microtubule dynamics protein 1	Rmdn1	35
Up-Regulated	3.51319	0.276183	Q63918	Serum deprivation-response protein	Sdpr	46.763
Up-Regulated	1.43418	0.290566	A8IP69;P61982	14-3-3 protein gamma;14-3-3 protein gamma, N-terminally processed	Ywhag	28.302
Up-Regulated	1.39609	0.29515	Q78IK4;Q9CZB4;B1AV14	MICOS complex subunit Mic27	Apool	29.26
Up-Regulated	1.65409	0.318672	Q3UF30;Q3TC45;P08207	Protein S100-A10	S100a10	11.213
Up-Regulated	1.41048	0.323719	Q544D4;P82347;A2ACH6;Q8C8D9	Delta-sarcoglycan	Sgcd	32.133
Up-Regulated	1.45498	0.332533	P0DP28;P0DP27;P0DP26;Q3UKW2;A0A3Q4EHJ0;Q9D6P8;A0A1Y7VK66;G3UX57;Q3UZY7;P20801	Calmodulin-like protein 3	Calm1	16.837
Up-Regulated	1.5142	0.33393	Q5EBG6;Q3UN84	Heat shock protein beta-6	Hspb6	17.521
Up-Regulated	1.70578	0.364734	Q8BVU9;Q3TWG9;Q3TJK3;P19324;Q3TMD2;Q8BV87;A0A140LHR4;A0A140LHK0	Serpin H1	Serpinh1	46.51
Up-Regulated	3.27482	0.384569	P50544;B1AR28;Q3UJR6	Very long-chain specific acyl-CoA dehydrogenase, mitochondrial	Acadvl	70.875
Up-Regulated	1.56142	0.42452	Q3TI40;Q3TI19;O88441;Q8C454;Q2M4G1	Metaxin-2	Mtx2	29.786
Up-Regulated	1.5419	0.433438	Z4YJF5;Q62234;A0A3B2W4I4	Myomesin-1	Myom1	175.48
Up-Regulated	1.30406	0.471006	A3KGU9;B9EKJ1;A3KGU7;B2RXX6;B7ZWK3;Q3V1V5;Q3URW8;Q3TYI8;Q58ES7;Q6PA04;A3KGU4;A0A5F8MQC3;Q3TNY2		Sptan1	287.6
Up-Regulated	1.55731	0.509199	P35385	Heat shock protein beta-7	Hspb7	18.634
Up-Regulated	1.45263	0.522006	Q80TM2;P26039;Q3UHS6;Q0V930;Q3TBC3;F6SX70;A2AIM2;Q8C9Z8;F6S1V7	Talin-1	Tln1	272.13
Up-Regulated	1.32807	0.528365	Q545F4;P14602;D3YZ06;Q9Z2L2;Q9Z2L3	Heat shock protein beta-1	Hspb1	23.014
Up-Regulated	1.30505	0.530587	A0A0S3CWK3;A0A0R4J1T1;A0A1L7NR37;B2RXQ9;D3Z080;B9EKP8;Z4YJR7;B7ZWM6;Q3UTJ2;A0A0R4J1W0;A0A0R4J1X5;F6ZWT0;A0A1B0GRC3;F7BEU1;F6V513;A0A5F8MPQ4;D3Z203	Sorbin and SH3 domain-containing protein 2	Sorbs2	140.63
Up-Regulated	2.23282	0.533401	Q14BI5;Q3UQS9;O55124		Myom2	164.74
Up-Regulated	1.53031	0.564803	P47757;Q923G3;Q3TRH8;A2AMW0;Q3TVK4;F7CAZ6;A0A0A0MQI9;F6YHZ8;P97856;Q9D9A5	F-actin-capping protein subunit beta	Capzb	31.345
Up-Regulated	2.07853	0.602026	Q64727;A0A286YDJ4;Q3TEB0;Q9ESQ3	Vinculin	Vcl	116.72
Up-Regulated	1.3095	0.635188	A2RTT4;P61089;A0A1W2P7Z3;A0A087WPV1;Q9CQ37	Ubiquitin-conjugating enzyme E2 N	Ube2n	17.138
Up-Regulated	1.76493	0.70533	K3W4R6;Q3TH80;Q54AB6;K3W4R7;Q6P3Z7;J3QQ13;P50752;Q3TQ90;A0A087WRX3;A0A087WQP1;E9PVN9	Troponin T, cardiac muscle	Tnnt2	35
Up-Regulated	1.51745	0.716511	Q5SXR6;Q68FD5;Q80U89;Q3UPJ3;Q3U0H2;Q3TYQ2;Q3TAN1;Q8K2I5;Q3TJ98;F6Z1R4	Clathrin heavy chain;Clathrin heavy chain 1	Cltc	191.98
Up-Regulated	1.97654	0.748776	Q3U379;Q9QZF2;Q8CD04;Q3U3U3	Glypican-1;Secreted glypican-1	Gpc1	61.359
Up-Regulated	1.97616	0.753387	A6H663;Q9JLV1;Q3TAM9;Q9ER87	BAG family molecular chaperone regulator 3	Bag3	61.858
Up-Regulated	1.30849	0.766692	Q60675;A0A087WRP2;Q5DTP0;A0A1W2P7N3;Q8C9J2;Q8R145;Q7TQI9;A0A5F8MPG7;Q924X5;P19137	Laminin subunit alpha-2	Lama2	343.81
Up-Regulated	1.33728	0.787642	F8VQJ3;P02468;Q3URV4;Q3UNG0;Q3TRH4;Q3UFZ9;Q6PHM1;F6SFQ3;F6TLW1;A2ATM9;Q9R0B6	Laminin subunit gamma-1	Lamc1	177.19
Up-Regulated	2.23972	0.793257	P99027;A0A5F8MPY2	60S acidic ribosomal protein P2	Rplp2	11.651
Up-Regulated	1.53259	0.793793	Q545Y3;P58771;Q8BSH3;E9Q452;E9Q454;Q8BP43;S4R2U0	Tropomyosin alpha-1 chain	Tpm1	32.68
Up-Regulated	2.36675	0.816882	F8WID5		Tpm1	37.412
Up-Regulated	2.24902	0.836063	Q3UIJ3		Actc1	42.118
Up-Regulated	1.97994	0.887635	Q8K3Q4;Q9JI91;Q5FW75;Q9CTH3;A0A1Y7VMW4	Alpha-actinin-2	Actn2	103.93
Up-Regulated	1.98074	0.981705	A0A654ICD2;Q7TMQ1;P23242;Q8C4N2;Q9CT20;A0A1W2P8A3	Gap junction protein;Gap junction alpha-1 protein	Gja1	43.004
Up-Regulated	2.32853	1.0275	A1BN54;Q7TPR4;Q99LJ3;Q3UYE4	Alpha-actinin-1	Actn1	102.72
Up-Regulated	1.85016	1.03998	Q545L9;F7D432;E9PWE0;E0CYV0;P23506;Q8BPI6;F6V9F1;F6TXE3;E0CYF2	Protein-L-isoaspartate O-methyltransferase;Protein-L-isoaspartate(D-aspartate) O-methyltransferase	Pcmt1	24.634
Up-Regulated	2.35139	1.07581	Q3UMT7;G5E924;Q8R081;Q8BI42;G3UY38;Q9CVU5;G3UYY3;G3UY56	Heterogeneous nuclear ribonucleoprotein L	Hnrnpl	64.075
Up-Regulated	1.60908	1.09603	Q5DQJ3;P47754;Q3UBZ3;Q3UCD2;D6RCW7;A0A0N4SVM0;Q3U7G3	F-actin-capping protein subunit alpha-2	Capza2	32.967
Up-Regulated	1.95464	1.18809	Q1A602		Actn4	104.91
Up-Regulated	3.0624	1.23165	P19123;E9Q8P0	Troponin C, slow skeletal and cardiac muscles	Tnnc1	18.42
Up-Regulated	3.49467	1.25611	Q8K0Z5;E9Q5J9		Tpm3	33.149
Up-Regulated	1.79899	1.29045	Q3ULT2;A0A1L1SV25;P57780;Q3UDJ7;E9Q2W9;A0A1L1SVJ6;Q8BP35;Q61064;Q61063;Q91ZE6;Q8VIE5;E9PX29	Alpha-actinin-4	Actn4	104.98
Up-Regulated	1.59195	1.31669	D3YYT0;Q8BSI9;Q3UIC2;P15116;P39038	Cadherin-2	Cdh2	93.856
Up-Regulated	2.3908	1.54677	Q3TI34;Q5XJZ8;Q76LV0;O70325;S4R1E5;Q3TIF2;Q8K4U7	Glutathione peroxidase;Phospholipid hydroperoxide glutathione peroxidase, mitochondrial	Gpx4	19.522
Up-Regulated	1.48485	1.62065	Q02257	Junction plakoglobin	Jup	81.8
Up-Regulated	2.08092	1.66829	Q9QZ83		Actg1	43.6
Up-Regulated	2.10339	1.96601	Q3UA17;Q791V5;A2AFW6;Q9D050;Q05C68	Mitochondrial carrier homolog 2	Mtch2	33.489
Up-Regulated	3.52111	2.45269	P49813;A0A1L1SU70;Q8C3Z3;Q3TFA9;Q9JKK7;Q9JHJ0	Tropomodulin-1	Tmod1	40.466

## Sheet: Precon Effect in CD
Response	Neg log P-Value	Difference	Protein IDs	Protein Names	Gene Names	Mol Wt [kDa]
Down-Regulated	2.96789	-2.33473	Q1A602	Alpha-actinin-4	Actn4	104.91
Down-Regulated	1.49101	-1.63094	Q9D023;A0A0A6YY89	Mitochondrial pyruvate carrier 2	Mpc2	14.286
Down-Regulated	4.92065	-1.62436	P05201;F7ALS6	Aspartate aminotransferase, cytoplasmic	Got1	46.247
Down-Regulated	3.63979	-1.58981	Q9CPY7;A0A0G2JEM7	Cytosol aminopeptidase	Lap3	56.141
Down-Regulated	2.42773	-1.53493	Q7JCY9;Q3V2U3;Q3V257;Q3TKD9;A0A6M8TZJ8;P00848;A0A141CM46;A0A141CM20;A0A075DCB0	ATP synthase subunit a	mt-Atp6	25.095
Down-Regulated	1.76703	-1.47387	Q3U4K3;Q3U422;Q91WP8;Q3TV91;A0A087WQ40		Ndufv3	49.891
Down-Regulated	1.74655	-1.33693	Q9EQ83;P82348	Gamma-sarcoglycan	Sgcg	32.081
Down-Regulated	2.27321	-1.26985	Q5SXR6;Q68FD5;Q80U89;Q3UPJ3;Q3U0H2;Q3TYQ2;Q3TAN1;Q8K2I5;Q3TJ98;F6Z1R4	Clathrin heavy chain;Clathrin heavy chain 1	Cltc	191.98
Down-Regulated	1.66917	-1.24596	P49813;A0A1L1SU70;Q8C3Z3;Q3TFA9;Q9JKK7;Q9JHJ0	Tropomodulin-1	Tmod1	40.466
Down-Regulated	1.81774	-1.22042	A0A087WRE7;Q8R0N6	Hydroxyacid-oxoacid transhydrogenase, mitochondrial	Adhfe1	49.039
Down-Regulated	3.5294	-1.21087	Q9CPU4	Microsomal glutathione S-transferase 3	Mgst3	16.958
Down-Regulated	3.7875	-1.19234	F6ZFT1;F8WJ64;Q569N0;Q3TJG2;Q9CR21	Acyl carrier protein;Acyl carrier protein, mitochondrial	Ndufab1	14.309
Down-Regulated	3.9207	-1.15404	P56391;A0A140LIU3	Cytochrome c oxidase subunit 6B1	Cox6b1	10.071
Down-Regulated	3.49123	-1.09973	A1BN54;Q7TPR4;Q99LJ3;Q3UYE4	Alpha-actinin-1	Actn1	102.72
Down-Regulated	1.59653	-1.05982	Q71RI9;A0A0G2JGE1;D6RJ70	Kynurenine--oxoglutarate transaminase 3	Ccbl2	51.126
Down-Regulated	1.42213	-1.02366	P97823;J3QP56;Q4FK51;D3Z111;D3Z269;D3YUG4;J3QQ63	Acyl-protein thioesterase 1	Lypla1	24.687
Down-Regulated	1.89804	-0.984052	Q91V38;Q3UAD6;P08113;Q3UBU0;Q3TUD6;Q8CCY5;F7C312;Q8C2R2;Q9CW12	Endoplasmin	Hsp90b1	92.489
Down-Regulated	3.41627	-0.928681	Q545Y3;P58771;Q8BSH3;E9Q452;E9Q454;Q8BP43;S4R2U0	Tropomyosin alpha-1 chain	Tpm1	32.68
Down-Regulated	1.42038	-0.828796	Q3ULT2;A0A1L1SV25;P57780;Q3UDJ7;E9Q2W9;A0A1L1SVJ6;Q8BP35;Q61064;Q61063;Q91ZE6;Q8VIE5;E9PX29	Alpha-actinin-4	Actn4	104.98
Down-Regulated	3.91418	-0.804226	A5GZX3;Q9CPU0;A0A494BAF7;A0A494BBE7;A0A494B970	Lactoylglutathione lyase	Glo1	20.809
Down-Regulated	1.31015	-0.776877	Q8K411	Presequence protease, mitochondrial	Pitrm1	117.37
Down-Regulated	4.34596	-0.763874	Q9WV98;A0A1Y7VIZ6;A0A1Y7VL11	Mitochondrial import inner membrane translocase subunit Tim9	Timm9	10.344
Down-Regulated	1.80962	-0.752846	P99027;A0A5F8MPY2	60S acidic ribosomal protein P2	Rplp2	11.651
Down-Regulated	2.91358	-0.749694	Q8K3Q4;Q9JI91;Q5FW75;Q9CTH3;A0A1Y7VMW4	Alpha-actinin-2	Actn2	103.93
Down-Regulated	1.58155	-0.716373	Q9R0H0	Peroxisomal acyl-coenzyme A oxidase 1	Acox1	74.648
Down-Regulated	3.31721	-0.688411	Q9CQ75	NADH dehydrogenase [ubiquinone] 1 alpha subcomplex subunit 2	Ndufa2	10.916
Down-Regulated	1.33936	-0.68735	P10493	Nidogen-1	Nid1	136.54
Down-Regulated	1.38039	-0.674149	Q8CF81;Q3UGW4;O88696	ATP-dependent Clp protease proteolytic subunit;ATP-dependent Clp protease proteolytic subunit, mitochondrial	Clpp	20.503
Down-Regulated	2.53836	-0.615047	Q56A15;P62897;CON__P62894;Q6PBG3;P00015	Cytochrome c, somatic	Cycs	11.605
Down-Regulated	3.54849	-0.567423	Q9D6J6;M0QWP9;D6RGN4	NADH dehydrogenase [ubiquinone] flavoprotein 2, mitochondrial	Ndufv2	27.285
Down-Regulated	1.51653	-0.539244	Q543D7;O70433	Four and a half LIM domains protein 2	Fhl2	32.072
Down-Regulated	2.03061	-0.532168	P12787	Cytochrome c oxidase subunit 5A, mitochondrial	Cox5a	16.101
Down-Regulated	1.3115	-0.513183	F8VQJ3;P02468;Q3URV4;Q3UNG0;Q3TRH4;Q3UFZ9;Q6PHM1;F6SFQ3;F6TLW1;A2ATM9;Q9R0B6	Laminin subunit gamma-1	Lamc1	177.19
Down-Regulated	2.23044	-0.512402	P52503;A0A1Y7VM38;A0A1Y7VKP8	NADH dehydrogenase [ubiquinone] iron-sulfur protein 6, mitochondrial	Ndufs6	13.02
Down-Regulated	2.32012	-0.507434	Q64433;Q4KL76;Q9JI95	10 kDa heat shock protein, mitochondrial	Hspe1	10.963
Down-Regulated	2.90654	-0.499437	Q3UJ89;Q3TZ45;Q69Z91;Q99NB1;Q99KM8	Acetyl-coenzyme A synthetase;Acetyl-coenzyme A synthetase 2-like, mitochondrial	Acss1	74.622
Down-Regulated	2.15694	-0.492623	P19123;E9Q8P0	Troponin C, slow skeletal and cardiac muscles	Tnnc1	18.42
Down-Regulated	2.01148	-0.485815	Q91WD5;D3YXT0;A0A0A6YW30	NADH dehydrogenase [ubiquinone] iron-sulfur protein 2, mitochondrial	Ndufs2	52.625
Down-Regulated	1.47681	-0.457028	Q545F4;P14602;D3YZ06;Q9Z2L2;Q9Z2L3	Heat shock protein beta-1	Hspb1	23.014
Down-Regulated	2.71693	-0.44609	Q9D2G2	Dihydrolipoyllysine-residue succinyltransferase component of 2-oxoglutarate dehydrogenase complex, mitochondrial	Dlst	48.994
Down-Regulated	1.85531	-0.4342	P48036;A0A0G2JGQ0	Annexin A5	Anxa5	35.752
Down-Regulated	1.55994	-0.420436	P00405;Q7JCZ1;A0A075DC90	Cytochrome c oxidase subunit 2	Mtco2	25.976
Down-Regulated	2.0652	-0.412589	Q9DCX2;B1ASE2	ATP synthase subunit d, mitochondrial	Atp5h	18.749
Down-Regulated	1.36554	-0.393715	Q06185;Q5EBI8;Q8BTB6	ATP synthase subunit e, mitochondrial	Atp5i	8.2355
Down-Regulated	1.99557	-0.382442	Q3UIJ3		Actc1	42.118
Down-Regulated	2.21957	-0.382091	F8WID5		Tpm1	37.412
Down-Regulated	1.38437	-0.371726	Q14BI5;Q3UQS9;O55124		Myom2	164.74
Down-Regulated	1.54081	-0.3673	Q8BIJ6;E9PWN2;Q8R2M5;Q8BIL6;E9PWN3;Q810V2;Q8C1P9	Isoleucine--tRNA ligase, mitochondrial	Iars2	112.8
Down-Regulated	1.71094	-0.358949	Q8BH95;Q8BU95	Enoyl-CoA hydratase, mitochondrial	Echs1	31.474
Down-Regulated	1.52384	-0.330989	Q9QYR9;Q6P2K2	Acyl-coenzyme A thioesterase 2, mitochondrial	Acot2	49.656
Down-Regulated	1.77717	-0.325795	Q3UWS9;Q3U7H9;P99029;G3UZJ4;H3BJQ7;A0A494BAZ4;Q9D6X2;Q9JHL8	Peroxiredoxin-5, mitochondrial	Prdx5	20.713
Down-Regulated	1.58181	-0.323776	Q4FJK0;Q9CQ62	2,4-dienoyl-CoA reductase, mitochondrial	Decr1	36.213
Down-Regulated	2.65729	-0.321921	Q8CGK3;Q3V2D0;Q56A16;A0A3B2W834	Lon protease homolog, mitochondrial	Lonp1	105.84
Down-Regulated	1.85844	-0.30784	Q8BMF4;Q99LL2	Dihydrolipoyllysine-residue acetyltransferase component of pyruvate dehydrogenase complex, mitochondrial	Dlat	67.941
Down-Regulated	2.53801	-0.292063	D3YUM1;Q91YT0;D3Z1U9;D3Z0K1;A0A494BAS8;D3YXX5;D6RG60;A0A494BA02	NADH dehydrogenase [ubiquinone] flavoprotein 1, mitochondrial	Ndufv1	49.913
Down-Regulated	1.52901	-0.287472	B2RUK5;Q3ULD5;Q6PD20;Q9D2F6;Q8K1L7	Methylcrotonoyl-CoA carboxylase beta chain, mitochondrial	Mccc2	61.378
Up-Regulated	2.38142	0.264863	Q99JY0;D3YXU1	Trifunctional enzyme subunit beta, mitochondrial;3-ketoacyl-CoA thiolase	Hadhb	51.386
Up-Regulated	1.61416	0.265699	Q4VBC9;O09111	NADH dehydrogenase [ubiquinone] 1 beta subcomplex subunit 11, mitochondrial	Ndufb11	17.485
Up-Regulated	1.70327	0.279561	Q2TPA8;B1AX78;Q99JH2;Q9D015;B1AX77	Hydroxysteroid dehydrogenase-like protein 2	Hsdl2	54.208
Up-Regulated	2.13905	0.280231	Q4VA32;Q9CQR4	Acyl-coenzyme A thioesterase 13;Acyl-coenzyme A thioesterase 13, N-terminally processed	Acot13	15.183
Up-Regulated	2.07104	0.292135	Q9CQZ5;A0A2R8W6V1;A0A2R8VI90	NADH dehydrogenase [ubiquinone] 1 alpha subcomplex subunit 6	Ndufa6	15.283
Up-Regulated	1.49593	0.293517	Q8BPH1;Q5SS40;P62259;D6REF3;F6WA09;Q3V453	14-3-3 protein epsilon	Ywhae	29.189
Up-Regulated	1.50437	0.306959	O09131;A0A494BAB1;A0A494B9X6;Q9D2J1;A0A494BAY2;A0A494BB82;Q9D2S1;Q8BW12;Q8K2Q2	Glutathione S-transferase omega-1	Gsto1	27.497
Up-Regulated	2.51834	0.314831	P26041;Q3TZQ2;Q05DU4;Q3UF33	Moesin	Msn	67.766
Up-Regulated	1.31609	0.315625	P15626;D3YX76;Q7M0F4;Q8R5I6;A2AE91	Glutathione S-transferase Mu 2	Gstm2	25.716
Up-Regulated	1.49681	0.322002	Q5RJV4;Q7TNU0;Q66JR7;Q9D0F9;Q3U6X6;A2CEK3;Q99JW6;B0LAB9	Phosphoglucomutase-1	Pgm2	61.383
Up-Regulated	1.81963	0.327511	Q922Z3;Q3UPJ8;Q9CQN1;Q922R9;Q3TSG8;Q3TK29	Heat shock protein 75 kDa, mitochondrial	Trap1	80.077
Up-Regulated	1.77807	0.327696	Q60597;Z4YJV4;Q6P8I7;Q5SVY0;Q5SVY1	2-oxoglutarate dehydrogenase, mitochondrial	Ogdh	116.45
Up-Regulated	1.44789	0.338955	Q9DBJ1;Q3U7Z6;Q6NWV5	Phosphoglycerate mutase 1	Pgam1	28.832
Up-Regulated	1.81267	0.339202	A0A6I8MX27;P16125;D3Z7F0;A0A0N4SVV8	L-lactate dehydrogenase B chain;L-lactate dehydrogenase	Ldhb	37.238
Up-Regulated	4.73024	0.339738	P50544;B1AR28;Q3UJR6	Very long-chain specific acyl-CoA dehydrogenase, mitochondrial	Acadvl	70.875
Up-Regulated	1.80058	0.359492	Q5FW97;P17182;Q6PHC1;Q8CF78;B1ARR7;A0A0N4SUI6;B1ARR6;D3YVD3;D3Z2S4;A0A0N4SUW8	Alpha-enolase	EG433182	47.14
Up-Regulated	1.83651	0.385353	P17751;H7BXC3	Triosephosphate isomerase	Tpi1	26.712
Up-Regulated	1.36881	0.393839	Q03265;D3Z6F5;Q3U452;D6RJ16	ATP synthase subunit alpha, mitochondrial;ATP synthase subunit alpha	Atp5a1	59.752
Up-Regulated	2.48634	0.395224	Q3UFJ3;P35486	Pyruvate dehydrogenase E1 component subunit alpha;Pyruvate dehydrogenase E1 component subunit alpha, somatic form, mitochondrial	Pdha1	43.231
Up-Regulated	1.47173	0.417836	Q9DC70	NADH dehydrogenase [ubiquinone] iron-sulfur protein 7, mitochondrial	Ndufs7	24.683
Up-Regulated	2.91148	0.417861	P63101;A0A2I3BQ03;Q8BWN0;D3YXN6;Q3UA58;D3YXF4;D3YW45	14-3-3 protein zeta/delta	Ywhaz	27.771
Up-Regulated	1.53303	0.421113	D3Z494;G5E895;Q8BIV6;P45377;Q8R318		Akr1b10	32.745
Up-Regulated	3.59782	0.423429	P21550;Q4FK59;Q5SX59;J3QPZ9;Q5SX60;Q5SX61	Beta-enolase;Enolase	Eno3	47.024
Up-Regulated	1.68731	0.432992	P61979;Q3TL71;Q5FWJ5;Q3TJ38;Q3TUA1;B2M1R6;Q3U6X2;Q3U9Q3;H3BKD0;Q3TG17;H3BLL4;H3BK96;A0A286YDM3;H3BKI8;A0A286YCM2;A0A286YEC4;A0A286YDH1;Q8BT23;H3BJ43;H3BLP7;H3BJS9;A0A286YE41	Heterogeneous nuclear ribonucleoprotein K	Hnrnpk	50.976
Up-Regulated	1.55447	0.442544	Q9CR61	NADH dehydrogenase [ubiquinone] 1 beta subcomplex subunit 7	Ndufb7	16.331
Up-Regulated	1.58118	0.44632	Q8VDK4;Q9WTR5;Q8CE18;Q8BS79;Q8BT28	Cadherin-13	Cdh13	78.116
Up-Regulated	2.20717	0.457552	P08228;Q8C355	Superoxide dismutase [Cu-Zn]	Sod1	15.942
Up-Regulated	1.41322	0.459924	Q8C3V7;A0A494BAI5;Q3UC49;P22315;Q91W09;Q4QRK2;F6T2S0;A0A494B9Y8;A0A494BBL4;A0A494BA61;A0A494BAR8	Ferrochelatase;Ferrochelatase, mitochondrial	Fech	46.746
Up-Regulated	3.29589	0.46162	Q8BME2;A0A0R4J275;Q7TMF3;Q5M9K5;F6RBR6	NADH dehydrogenase [ubiquinone] 1 alpha subcomplex subunit 12	Ndufa12	17.374
Up-Regulated	1.6928	0.462238	Q3V3U0;Q8CI94;Q3TFQ8;Q3UGT5;Q3UYH9;Q3UZL2	Alpha-1,4 glucan phosphorylase;Glycogen phosphorylase, brain form	Pygb	96.715
Up-Regulated	1.63	0.462811	Q3U2G2;Q571M2;Q99L75;Q61316;Q8C6R3	Heat shock 70 kDa protein 4	Hspa4	94.208
Up-Regulated	1.71511	0.46784	P16045;A0A2R8VHJ0	Galectin-1	Lgals1	14.866
Up-Regulated	1.46767	0.479198	Q9DB77;A0A140LI98	Cytochrome b-c1 complex subunit 2, mitochondrial	Uqcrc2	48.234
Up-Regulated	2.42609	0.492557	Q8BU20;Q9CQH3;D3Z568;D3YX99;F6Y6V5;D3Z6W9	NADH dehydrogenase [ubiquinone] 1 beta subcomplex subunit 5, mitochondrial	Ndufb5	21.738
Up-Regulated	2.1372	0.496992	Q9JKS4	LIM domain-binding protein 3	Ldb3	76.431
Up-Regulated	4.4208	0.511385	P14211;B2MWM9;Q3UWP8	Calreticulin	Calr	47.994
Up-Regulated	4.10688	0.511601	Q1XH17	Tripartite motif-containing protein 72	Trim72	52.816
Up-Regulated	2.04667	0.51424	P20108;Q8K4K8	Thioredoxin-dependent peroxide reductase, mitochondrial	Prdx3	28.127
Up-Regulated	1.81592	0.527608	Q9DCM2;A0A0N4SVE5	Glutathione S-transferase kappa 1	Gstk1	25.704
Up-Regulated	2.22833	0.527677	P62631	Elongation factor 1-alpha 2	Eef1a2	50.454
Up-Regulated	1.40349	0.546018	Q3TKM5;Q3TGZ3;P70404;Q684I8;Q9CW65	Isocitrate dehydrogenase [NAD] subunit, mitochondrial;Isocitrate dehydrogenase [NAD] subunit gamma 1, mitochondrial	Idh3g	42.314
Up-Regulated	1.51376	0.555824	P21981;G3UXE8;Q14B91;Q14B90;Q9D7I9	Protein-glutamine gamma-glutamyltransferase 2	Tgm2	77.06
Up-Regulated	2.36673	0.576842	Q9CQG4;G3X8R0;Q921E4;Q5QGU0;A0A494BBE3;Q60870	Receptor expression-enhancing protein;Receptor expression-enhancing protein 5	Reep5	21.086
Up-Regulated	1.33353	0.583602	A2AKU9;Q8C2Q8;Q9D9D7;Q3UD06;Q91VR2;Q9ERA8;A2AKV2;A2AKV3;A2AKV1;A2AKV0	ATP synthase subunit gamma;ATP synthase subunit gamma, mitochondrial	Atp5c1	32.77
Up-Regulated	2.16401	0.585524	E9PZF0;Q5NC82;Q01768;B0LAA8;Q8R4B4;Q5NC79	Nucleoside diphosphate kinase;Nucleoside diphosphate kinase B	Gm20390	30.2
Up-Regulated	1.46742	0.593293	Q9JKB1;A0A2I3BQ39;Q8BWQ9;B2RTM4;P58321	Ubiquitin carboxyl-terminal hydrolase isozyme L3;Ubiquitin carboxyl-terminal hydrolase;Ubiquitin carboxyl-terminal hydrolase isozyme L4	Uchl3	26.151
Up-Regulated	1.88744	0.601209	Q922A2;Q3TJ49;A0A2C9F2D2;Q07076;Q3UYL7;Q8BP75;Q8CCV9;A0A286YCW4	Annexin;Annexin A7	Anxa7	49.909
Up-Regulated	2.12499	0.602617	Q9WUM5;A0A0N4SVU4	Succinyl-CoA ligase [ADP/GDP-forming] subunit alpha, mitochondrial	Suclg1	36.154
Up-Regulated	2.3467	0.612968	B2RQQ1;Q02566;Q2TAW4;Q5BKR0;Q6P8P3;Q3UQQ3;A0A2I3BPY4;Q1WNP4;Q3UUB1;Q61930;E9Q264;B8JJH3;Q5DTH2;Q8VHZ3;Q9WUS6;Q9WUS8	Myosin-6	Myh6	223.56
Up-Regulated	3.72069	0.617021	Z4YJF5;Q62234;A0A3B2W4I4	Myomesin-1	Myom1	175.48
Up-Regulated	1.53486	0.638581	Q8C1Y3;Q3U4Y0;P10922	Histone H1.0;Histone H1.0, N-terminally processed	H1f0	19.253
Up-Regulated	3.11212	0.678828	A0A0A0MQF6;P16858;D2KHZ9;A0A1D5RLD8;S4R1W1;S4R257;Q3TUZ9;Q4VBD1;W8QM43;Q6IWE3;Q8CEV2;Q64467;S4R2G5;A0A0R4J0X7;Q3V2I5;S4R1N5;Q8BJ40;Q2VWQ4	Glyceraldehyde-3-phosphate dehydrogenase	Gapdh	38.653
Up-Regulated	1.6873	0.686915	P58281;Q80TX7;H7BX01;E0CXD1;Q8BK99;F6U775;P58682	Dynamin-like 120 kDa protein, mitochondrial;Dynamin-like 120 kDa protein, form S1	Opa1	111.34
Up-Regulated	3.14063	0.693025	Q3UEI6;Q3UMP4;A0A0N4SV32;Q3UJK2;Q9CY58;Q3V274;A0A0N4SUQ1;A0A0N4SUN8;A0A0N4SWH2;A0A0N4SV40;A0A0N4SVK5	Plasminogen activator inhibitor 1 RNA-binding protein	Serbp1	42.235
Up-Regulated	1.36098	0.70267	P60335;E9Q7D8;Q8CFQ6;P57722;A0A2R8VHI3	Poly(rC)-binding protein 1	Pcbp1	37.497
Up-Regulated	3.90962	0.709266	O08553;Q3TXY0;Q6P1J1;P97427;Q3TAS8;Q3TY94;Q3TT92;E9PWE8;Q62188;Q71H75	Dihydropyrimidinase-related protein 2	Dpysl2	62.277
Up-Regulated	1.75298	0.730486	Q544R1;Q3UYN1;A0A1B0GRP7;Q9Z2Y8;Q6P8V7;A0A1B0GRR5;Q80ZV3;A0A1B0GSP5;A0A1B0GQY5;A0A1B0GSA1	Proline synthase co-transcribed bacterial homolog protein	Prosc	30.048
Up-Regulated	2.33678	0.754406	P47857;Q99K08;Q1LZL7;A0A2R8VHV2;A0A2R8VHA5;O35514;Q8C605;Q9WUA3;Q9D255	ATP-dependent 6-phosphofructokinase, muscle type;ATP-dependent 6-phosphofructokinase	Pfkm	85.268
Up-Regulated	1.32733	0.771931	Q99LF5;Q921S3;P06801;Q3TQP6;Q3TQW1;Q61829	Malic enzyme;NADP-dependent malic enzyme	Me1	63.839
Up-Regulated	4.25452	0.796781	H7BX88;P47934;B7ZDD7;F7BF80;A2AWJ5;B7ZDD8;A2AWE5	Carnitine O-acetyltransferase	Crat	68.644
Up-Regulated	3.30828	0.817408	Q8BW75;E9Q3X6;E9PVL9	Amine oxidase [flavin-containing] B	Maob	58.557
Up-Regulated	4.96842	0.823866	P50462;Q545C7;A0A140LHC6	Cysteine and glycine-rich protein 3	Csrp3	20.895
Up-Regulated	1.69132	0.829155	A0A0N4SVK8;Q8BGK2;E9Q4C0;E9Q333	[Protein ADP-ribosylarginine] hydrolase-like protein 1	Adprhl1	184.23
Up-Regulated	2.06484	0.831671	P19157;A0A494B908;A0A494BAW2;K9JA74;P46425;A0A494BAS3;A0A494BAU3;A0A494BAM8;Q8VC73;F6RWR5	Glutathione S-transferase P 1;Glutathione S-transferase P 2	Gstp1	23.609
Up-Regulated	4.5845	0.907163	Q8CHT0;Q6P9Q7;Q8BU44	Delta-1-pyrroline-5-carboxylate dehydrogenase, mitochondrial	Aldh4a1	61.84
Up-Regulated	2.13544	0.957724	A0A1Y7VJZ2;Q9WVL0;A0A1Y7VNC1;Q9JJA0	Maleylacetoacetate isomerase	Gstz1	24.205
Up-Regulated	2.31487	0.958638	Q9DBG5;Q2XSQ4;A0A3B2WCW2;Q3V4D2	Perilipin-3	Plin3	47.262
Up-Regulated	5.63375	0.960636	Q3UIK0;E9Q9T8;Q3TF37		Mybpc3	141.39
Up-Regulated	3.93136	0.984105	Q3UA17;Q791V5;A2AFW6;Q9D050;Q05C68	Mitochondrial carrier homolog 2	Mtch2	33.489
Up-Regulated	1.4914	1.03062	Q3V100;Q924M7;Q921Z9;F6Q3K8	Mannose-6-phosphate isomerase	Mpi	46.575
Up-Regulated	2.22718	1.06581	Q4FZG2;Q545P3;P46656;Q3UG56;A0A1L1STP5;A0A1L1SU91	Adrenodoxin, mitochondrial	Fdx1	19.778
Up-Regulated	3.81405	1.15226	Q91XH5;G3UXX3;Q64105;G3UZ79	Sepiapterin reductase	Spr	27.928
Up-Regulated	2.35664	1.17225	Q8BFR5;A0A0U1RNQ6;A0A0U1RPC4	Elongation factor Tu, mitochondrial	Tufm	49.508
Up-Regulated	2.00284	1.24608	Q58E64;Q3UA81;Q3TII3;P10126;Q3UZQ3;D3YZ68;D3Z3I8;Q4FZE5	Elongation factor 1-alpha;Elongation factor 1-alpha 1	Eef1a1	50.113
Up-Regulated	2.51858	1.44853	A0A571BEC9;O88492	Perilipin-4	Plin4	158.67
Up-Regulated	1.45171	1.48498	Q9DCW5;P43024	Cytochrome c oxidase subunit 6A, mitochondrial;Cytochrome c oxidase subunit 6A1, mitochondrial	Cox6a1	12.483
Up-Regulated	3.04742	1.77412	Q8BH64;Q8R2X0;D3Z7U7	EH domain-containing protein 2	Ehd2	61.174
Up-Regulated	4.55353	2.05479	P70670;Q3UK68;Q60817	Nascent polypeptide-associated complex subunit alpha, muscle-specific form	Naca	220.5
Up-Regulated	4.98398	2.91344	A9JR55;A0A140LI70;Q5XKE0		Mybpc3	140.58

## Sheet: Precon Effect in WD
Response	Neg log P-Value	Difference	Protein IDs	Protein Names	Gene Names	Mol Wt [kDa]
Down-Regulated	3.39733	-3.42419	Q1A602	Alpha-actinin-4	Actn4	104.91
Down-Regulated	3.20884	-2.7791	Q8CGP5;C0HKE2;C0HKE9;C0HKE8;C0HKE7;C0HKE6;C0HKE5;A0AUV1;C0HKE4;C0HKE1;B2RVF0;A2AB79;C0HKE3;A3KPD0;Q8CGP7;Q8CGP6;Q8BFU2;Q61668	Histone H2A type 1-F;Histone H2A;Histone H2A type 1-K;Histone H2A type 1-H;Histone H2A type 3	Hist1h2af	14.161
Down-Regulated	2.08172	-1.80553	P10493	Nidogen-1	Nid1	136.54
Down-Regulated	2.50579	-1.64441	P49813;A0A1L1SU70;Q8C3Z3;Q3TFA9;Q9JKK7;Q9JHJ0	Tropomodulin-1	Tmod1	40.466
Down-Regulated	3.09883	-1.62815	Q5SXR6;Q68FD5;Q80U89;Q3UPJ3;Q3U0H2;Q3TYQ2;Q3TAN1;Q8K2I5;Q3TJ98;F6Z1R4	Clathrin heavy chain;Clathrin heavy chain 1	Cltc	191.98
Down-Regulated	5.33042	-1.57857	P05201;F7ALS6	Aspartate aminotransferase, cytoplasmic	Got1	46.247
Down-Regulated	2.43235	-1.37205	P99027;A0A5F8MPY2	60S acidic ribosomal protein P2	Rplp2	11.651
Down-Regulated	2.16051	-1.32839	Q642K0;A0A1W2P6F6;A0A1W2P7Q9;Q60605;A0A1W2P6G5;Q3TIG9;B0LAC7;Q8CI43	Myosin light polypeptide 6	Myl6	16.961
Down-Regulated	2.06813	-1.21643	Q3ULT2;A0A1L1SV25;P57780;Q3UDJ7;E9Q2W9;A0A1L1SVJ6;Q8BP35;Q61064;Q61063;Q91ZE6;Q8VIE5;E9PX29	Alpha-actinin-4	Actn4	104.98
Down-Regulated	1.33908	-1.00977	Q3UHL7;E9QN70;B9EKB0;P02469;Q9CRX6;Q8K271;Q3UR38;Q0V927;Q3TNZ8	Laminin subunit beta-1	Lamb1	202.44
Down-Regulated	1.36849	-0.967067	Q91YQ8;O09174;Q3TUS8	Alpha-methylacyl-CoA racemase	Amacr	39.58
Down-Regulated	1.44628	-0.952341	E9QNP0;P62984;Q5M9K3;P0CG50;Q8VC46;Q922Z8;Q8R0Z9;Q78XY9;Q3TH47;Q5SX22;Q922B0;A5JUZ1;E9Q5F6;E9Q4P0;Q8C2K3;E9Q9J0;A0A0A6YW67;P0CG49;B0LAC2	Ubiquitin-60S ribosomal protein L40;Ubiquitin;60S ribosomal protein L40;Polyubiquitin-C;Ubiquitin;Ubiquitin-related 1;Ubiquitin-related 2;Polyubiquitin-B;Ubiquitin	Kxd1	26.856
Down-Regulated	1.67626	-0.948662	Q9CPU4	Microsomal glutathione S-transferase 3	Mgst3	16.958
Down-Regulated	2.87902	-0.917486	A1BN54;Q7TPR4;Q99LJ3;Q3UYE4	Alpha-actinin-1	Actn1	102.72
Down-Regulated	2.66188	-0.855238	Q8K3Q4;Q9JI91;Q5FW75;Q9CTH3;A0A1Y7VMW4	Alpha-actinin-2	Actn2	103.93
Down-Regulated	2.75969	-0.836696	Q543D7;O70433	Four and a half LIM domains protein 2	Fhl2	32.072
Down-Regulated	2.22626	-0.81769	Q545Y3;P58771;Q8BSH3;E9Q452;E9Q454;Q8BP43;S4R2U0	Tropomyosin alpha-1 chain	Tpm1	32.68
Down-Regulated	2.61071	-0.79412	F8VQJ3;P02468;Q3URV4;Q3UNG0;Q3TRH4;Q3UFZ9;Q6PHM1;F6SFQ3;F6TLW1;A2ATM9;Q9R0B6	Laminin subunit gamma-1	Lamc1	177.19
Down-Regulated	2.58554	-0.746396	Q3TDN8;Q8R164	Valacyclovir hydrolase	Bphl	33.705
Down-Regulated	2.47349	-0.709172	P19123;E9Q8P0	Troponin C, slow skeletal and cardiac muscles	Tnnc1	18.42
Down-Regulated	5.32223	-0.706111	Q8CGK3;Q3V2D0;Q56A16;A0A3B2W834	Lon protease homolog, mitochondrial	Lonp1	105.84
Down-Regulated	2.13668	-0.681521	Q91V38;Q3UAD6;P08113;Q3UBU0;Q3TUD6;Q8CCY5;F7C312;Q8C2R2;Q9CW12	Endoplasmin	Hsp90b1	92.489
Down-Regulated	3.02315	-0.676913	E9PV44;O35143;Q8BTA7	ATPase inhibitor, mitochondrial	Atpif1	8.7887
Down-Regulated	3.61131	-0.675576	Q8BVU9;Q3TWG9;Q3TJK3;P19324;Q3TMD2;Q8BV87;A0A140LHR4;A0A140LHK0	Serpin H1	Serpinh1	46.51
Down-Regulated	1.68385	-0.650016	A0A1S6GWJ2;A0A0A0MQ68;Q60759;Q8BVD4;D3Z4I2;Q8BV83	Glutaryl-CoA dehydrogenase, mitochondrial	Gcdh	49.171
Down-Regulated	3.86191	-0.626951	F6ZFT1;F8WJ64;Q569N0;Q3TJG2;Q9CR21	Acyl carrier protein;Acyl carrier protein, mitochondrial	Ndufab1	14.309
Down-Regulated	2.40121	-0.606989	Q542H2;Q3TN31;Q9Z2U0;Q3UIT9;A0A338P7D7;Q3THL2;Q9CWH6;B7ZMS4;B7ZMS3;A0A3Q4L361;A0A3Q4EHS3;A0A3Q4EG42;Q8VEB8	Proteasome subunit alpha type;Proteasome subunit alpha type-7	Psma7	27.855
Down-Regulated	1.51708	-0.586944	Q6IRU2;A0A571BEU1	Tropomyosin alpha-4 chain	Tpm4	28.467
Down-Regulated	2.6163	-0.58324	F8WID5		Tpm1	37.412
Down-Regulated	1.95959	-0.578697	Q60936;F7B1B6;E0CYD3;E0CYT4;E0CYG7;E0CZ05;E0CXT4;A0A0A6YXD9;E0CXR6;E0CYC1;E0CXR1;F6T0A8;E0CXI5;A0A0A6YXI0	Atypical kinase ADCK3, mitochondrial	Adck3	71.742
Down-Regulated	1.4437	-0.566247	A5GZX3;Q9CPU0;A0A494BAF7;A0A494BBE7;A0A494B970	Lactoylglutathione lyase	Glo1	20.809
Down-Regulated	1.61568	-0.557276	Q62425;A0A0N4SVQ1	Cytochrome c oxidase subunit NDUFA4	Ndufa4	9.3267
Down-Regulated	3.04807	-0.554622	Q9D6J6;M0QWP9;D6RGN4	NADH dehydrogenase [ubiquinone] flavoprotein 2, mitochondrial	Ndufv2	27.285
Down-Regulated	1.36069	-0.552893	Q60675;A0A087WRP2;Q5DTP0;A0A1W2P7N3;Q8C9J2;Q8R145;Q7TQI9;A0A5F8MPG7;Q924X5;P19137	Laminin subunit alpha-2	Lama2	343.81
Down-Regulated	1.42685	-0.534827	Q62261;A0A0A0MQG2;Q5DTR4;Q8BQ35;Q3TTX2;Q3TZN6;P70435;Q8R1C2;Q9Z2V0;Q68FG2;Q3UGZ4;Q8C509;A0A494BBH5;A0A5F8MPM8;Q6A087;Q9R1Y9	Spectrin beta chain, non-erythrocytic 1	Sptbn1	274.22
Down-Regulated	2.36576	-0.477919	P56391;A0A140LIU3	Cytochrome c oxidase subunit 6B1	Cox6b1	10.071
Down-Regulated	2.02516	-0.473037	Q8VC72;Q5M9P5;Q8K3J1;Q3UY05;A0A494BAW8	NADH dehydrogenase [ubiquinone] iron-sulfur protein 8, mitochondrial	Ndufs8	24.011
Down-Regulated	1.85451	-0.461773	Q8K0Z5;E9Q5J9		Tpm3	33.149
Down-Regulated	2.72622	-0.459226	Q9R0H0	Peroxisomal acyl-coenzyme A oxidase 1	Acox1	74.648
Down-Regulated	2.26745	-0.458378	Q14BI5;Q3UQS9;O55124		Myom2	164.74
Down-Regulated	4.42202	-0.451677	Q91WD5;D3YXT0;A0A0A6YW30	NADH dehydrogenase [ubiquinone] iron-sulfur protein 2, mitochondrial	Ndufs2	52.625
Down-Regulated	1.55012	-0.431293	Q923F9;E9QPX3;Q9CXZ1;A0A338P7A0;Q9CTT4	NADH dehydrogenase [ubiquinone] iron-sulfur protein 4, mitochondrial	Ndufs4	18.518
Down-Regulated	2.45693	-0.430344	Q64433;Q4KL76;Q9JI95	10 kDa heat shock protein, mitochondrial	Hspe1	10.963
Down-Regulated	1.38547	-0.428561	Q9CQ91;D3Z670	NADH dehydrogenase [ubiquinone] 1 alpha subcomplex subunit 3	Ndufa3	9.3308
Down-Regulated	2.68859	-0.399047	D3Z7X0;D3Z2B3;Q8BLZ1;F6RGT6		Acad12	61.389
Down-Regulated	2.24548	-0.395584	Q9QYR9;Q6P2K2	Acyl-coenzyme A thioesterase 2, mitochondrial	Acot2	49.656
Down-Regulated	2.23192	-0.38498	Q64727;A0A286YDJ4;Q3TEB0;Q9ESQ3	Vinculin	Vcl	116.72
Down-Regulated	1.51331	-0.380714	Q9ERS2	NADH dehydrogenase [ubiquinone] 1 alpha subcomplex subunit 13	Ndufa13	16.859
Down-Regulated	2.35081	-0.348133	P12787	Cytochrome c oxidase subunit 5A, mitochondrial	Cox5a	16.101
Down-Regulated	1.52791	-0.325553	P05202	Aspartate aminotransferase, mitochondrial	Got2	47.411
Down-Regulated	2.29921	-0.322551	Q9D2G2	Dihydrolipoyllysine-residue succinyltransferase component of 2-oxoglutarate dehydrogenase complex, mitochondrial	Dlst	48.994
Down-Regulated	1.62751	-0.321545	Q9D6Y7;A0A1B0GT40	Mitochondrial peptide methionine sulfoxide reductase	Msra	25.988
Down-Regulated	1.60119	-0.310218	Q8BH95;Q8BU95	Enoyl-CoA hydratase, mitochondrial	Echs1	31.474
Down-Regulated	2.07204	-0.294079	Q63918	Serum deprivation-response protein	Sdpr	46.763
Down-Regulated	1.73716	-0.277504	Q9D881;P19536;F7C106;A0A0A6YVR0	Cytochrome c oxidase subunit 5B, mitochondrial	Cox5b	13.847
Up-Regulated	1.4104	0.269846	P09411;S4R2M7;P09041	Phosphoglycerate kinase 1;Phosphoglycerate kinase	Pgk1	44.55
Up-Regulated	1.67291	0.278739	Q9D7J9	Enoyl-CoA hydratase domain-containing protein 3, mitochondrial	Echdc3	32.402
Up-Regulated	1.38991	0.284031	Q99KI0;A0A2R8W744;A0A2R8VHM8	Aconitate hydratase, mitochondrial	Aco2	85.462
Up-Regulated	2.01321	0.288531	Q0QEZ4;Q9CQA3;Q3TE45;Q9Z1Z5	Succinate dehydrogenase [ubiquinone] iron-sulfur subunit, mitochondrial	Sdhb	27.208
Up-Regulated	1.41311	0.292106	Q5NCJ9;Q8R1I1	Cytochrome b-c1 complex subunit 9	Uqcr10	7.4454
Up-Regulated	2.17761	0.293038	Q9DCW4;A0A0U1RNP5;A0A0N4SVE0;A0A0U1RNR3;A0A0N4SWE9;A0A0U1RNK9;A0A0U1RQB4	Electron transfer flavoprotein subunit beta	Etfb	27.623
Up-Regulated	1.64965	0.294453	Q9Z2I0	LETM1 and EF-hand domain-containing protein 1, mitochondrial	Letm1	82.988
Up-Regulated	2.46326	0.299015	Q60930;A0A286YCR8;D3YZT5;D3YUN8	Voltage-dependent anion-selective channel protein 2	Vdac2	31.732
Up-Regulated	2.34953	0.299454	P63017;Q3TEK2;Q3UBA6;Q3U9L2;Q3TQ13;Q504P4;Q3UDS0;Q3ULM1;Q3TF16;Q3TZJ3;Q3TH56;Q3TRH3;Q3KQJ4;Q3TB63;Q3TH04;Q3UXU1;B7U582;Q3UBR0;P17156;D3Z5E2;Q9R2A1;Q9QZ38	Heat shock cognate 71 kDa protein	Hspa8	70.87
Up-Regulated	1.4928	0.299518	P21550;Q4FK59;Q5SX59;J3QPZ9;Q5SX60;Q5SX61	Beta-enolase;Enolase	Eno3	47.024
Up-Regulated	1.43129	0.302275	A0A6I8MX27;P16125;D3Z7F0;A0A0N4SVV8	L-lactate dehydrogenase B chain;L-lactate dehydrogenase	Ldhb	37.238
Up-Regulated	1.70462	0.302488	Q9CQG4;G3X8R0;Q921E4;Q5QGU0;A0A494BBE3;Q60870	Receptor expression-enhancing protein;Receptor expression-enhancing protein 5	Reep5	21.086
Up-Regulated	3.1072	0.304979	Q3UKT3;Q3TG75;P29758;Q3UJK5	Ornithine aminotransferase, mitochondrial	Oat	48.353
Up-Regulated	1.71667	0.310473	P27773;F6Q404	Protein disulfide-isomerase A3	Pdia3	56.678
Up-Regulated	1.82873	0.312681	Q3V3U0;Q8CI94;Q3TFQ8;Q3UGT5;Q3UYH9;Q3UZL2	Alpha-1,4 glucan phosphorylase;Glycogen phosphorylase, brain form	Pygb	96.715
Up-Regulated	3.50913	0.315483	Q99LC5	Electron transfer flavoprotein subunit alpha, mitochondrial	Etfa	35.009
Up-Regulated	2.41942	0.320673	Q2TPA8;B1AX78;Q99JH2;Q9D015;B1AX77	Hydroxysteroid dehydrogenase-like protein 2	Hsdl2	54.208
Up-Regulated	1.58824	0.327923	Q5EBG6;Q3UN84	Heat shock protein beta-6	Hspb6	17.521
Up-Regulated	1.99846	0.332201	P63101;A0A2I3BQ03;Q8BWN0;D3YXN6;Q3UA58;D3YXF4;D3YW45	14-3-3 protein zeta/delta	Ywhaz	27.771
Up-Regulated	1.87079	0.34344	A2AE89;P10649;F6WHQ7;Q7M0F3;D3YVP8	Glutathione S-transferase Mu 1	Gstm1	28.556
Up-Regulated	3.32391	0.344253	Q99JY0;D3YXU1	Trifunctional enzyme subunit beta, mitochondrial;3-ketoacyl-CoA thiolase	Hadhb	51.386
Up-Regulated	1.98985	0.352115	Q9CZU6;Q0QEL9	Citrate synthase, mitochondrial;Citrate synthase	Cs	51.736
Up-Regulated	2.04929	0.356271	P17751;H7BXC3	Triosephosphate isomerase	Tpi1	26.712
Up-Regulated	5.27675	0.358817	Q8VDN2;Q3TXF9;Q8R3M4;Q3UCH8;Q8K2R2;Q3UF49;Q8CGD9;Q91WH7;Q64436	Sodium/potassium-transporting ATPase subunit alpha-1	Atp1a1	112.98
Up-Regulated	1.96311	0.365067	Q03265;D3Z6F5;Q3U452;D6RJ16	ATP synthase subunit alpha, mitochondrial;ATP synthase subunit alpha	Atp5a1	59.752
Up-Regulated	1.32124	0.37158	Q71LX8;P11499;Q811H6;Q80YC2;E9Q3D6;E9Q0C3;E9PX27;D3Z1R1;Q922F6	Heat shock protein HSP 90-beta	Hsp90ab1	83.28
Up-Regulated	1.44776	0.373558	O55143;Q5DTI2;O54994;Q8R429;Q8C213;B1ATS4;Q8R0X5;Q3U1K2;B1ATS5;E9Q559;Q64518;Q3V1C4;Q62268;Q3U6T4	Sarcoplasmic/endoplasmic reticulum calcium ATPase 2	Atp2a2	114.86
Up-Regulated	2.03145	0.377415	P14211;B2MWM9;Q3UWP8	Calreticulin	Calr	47.994
Up-Regulated	3.06897	0.381328	Q9EQ20;Q8K0L1;Q1LZK2;A0A1Y7VJ32	Methylmalonate-semialdehyde dehydrogenase [acylating], mitochondrial	Aldh6a1	57.915
Up-Regulated	3.07223	0.400519	Q3TIC8;Q9CZ13;Q3THM1;Q8K2S8;Q8VEJ2;A0A0A6YW82;A0A0A6YWX6;A0A0A6YVZ0	Cytochrome b-c1 complex subunit 1, mitochondrial	Uqcrc1	52.752
Up-Regulated	2.39118	0.405746	A8IP69;P61982	14-3-3 protein gamma;14-3-3 protein gamma, N-terminally processed	Ywhag	28.302
Up-Regulated	1.85775	0.409223	P26883;Q3ULN5;Q3UBA0;Q3UKJ3;F6X9I3;Q1JUQ7;Q1JUQ8;Q1JUQ6	Peptidyl-prolyl cis-trans isomerase FKBP1A;Peptidyl-prolyl cis-trans isomerase	Fkbp1a	11.922
Up-Regulated	1.49009	0.410889	Q9DB77;A0A140LI98	Cytochrome b-c1 complex subunit 2, mitochondrial	Uqcrc2	48.234
Up-Regulated	2.70492	0.411925	Q5FWB7;P05064;A6ZI44;Q6NY00;Q9CPQ9;A6ZI46;D3YWI1;D3Z510;A0A0U1RPN8;A0A0U1RPT5;D3YV98;A6ZI47;P05063	Fructose-bisphosphate aldolase;Fructose-bisphosphate aldolase A	Aldoa	39.355
Up-Regulated	1.56529	0.431335	Q4FK36;Q9R0P5	Destrin	Dstn	18.521
Up-Regulated	2.33588	0.435529	Q9R0Y5;Z4YN97;A0A0A6YXW8	Adenylate kinase isoenzyme 1	Ak1	21.539
Up-Regulated	2.2818	0.435999	Q6IM74;Q3TUZ6;Q6IM75;O70622	Reticulon;Reticulon-2	Rtn2	22.239
Up-Regulated	1.37742	0.436453	P61979;Q3TL71;Q5FWJ5;Q3TJ38;Q3TUA1;B2M1R6;Q3U6X2;Q3U9Q3;H3BKD0;Q3TG17;H3BLL4;H3BK96;A0A286YDM3;H3BKI8;A0A286YCM2;A0A286YEC4;A0A286YDH1;Q8BT23;H3BJ43;H3BLP7;H3BJS9;A0A286YE41	Heterogeneous nuclear ribonucleoprotein K	Hnrnpk	50.976
Up-Regulated	3.10636	0.436719	Q1XH17	Tripartite motif-containing protein 72	Trim72	52.816
Up-Regulated	2.72171	0.439378	P15626;D3YX76;Q7M0F4;Q8R5I6;A2AE91	Glutathione S-transferase Mu 2	Gstm2	25.716
Up-Regulated	5.27886	0.447453	P50544;B1AR28;Q3UJR6	Very long-chain specific acyl-CoA dehydrogenase, mitochondrial	Acadvl	70.875
Up-Regulated	3.63258	0.449598	P18242;Q3UCD9;Q8C243;Q3TWD0;Q3TWR6;Q3U7I9;F8WIR1;Q3TXL5;Q3U651;Q3U7P0;Q3UCW4;Q3UAQ1;Q3UC89;Q3U8W5;Q3TJN3;Q3TIR0;Q3TWL1;F6Y6L6;Q8VCK2;A0A1B0GT66;Q05BF3	Cathepsin D	Ctsd	44.953
Up-Regulated	1.98734	0.452707	Z4YJF5;Q62234;A0A3B2W4I4	Myomesin-1	Myom1	175.48
Up-Regulated	1.92226	0.453975	Q9DAK9	14 kDa phosphohistidine phosphatase	Phpt1	13.996
Up-Regulated	4.34951	0.457406	Q60597;Z4YJV4;Q6P8I7;Q5SVY0;Q5SVY1	2-oxoglutarate dehydrogenase, mitochondrial	Ogdh	116.45
Up-Regulated	3.36952	0.460928	E9PZF0;Q5NC82;Q01768;B0LAA8;Q8R4B4;Q5NC79	Nucleoside diphosphate kinase;Nucleoside diphosphate kinase B	Gm20390	30.2
Up-Regulated	3.36972	0.464741	Q5EBQ0;Q3TX38;Q3TTN3;J3QMG3;Q60931	Voltage-dependent anion-selective channel protein 3	Vdac3	30.884
Up-Regulated	2.40888	0.471928	Q9CQ92;G3X9U9;D3YZ32	Mitochondrial fission 1 protein	Fis1	17.008
Up-Regulated	1.80732	0.474043	P97478;Q8K359;A0A140LIF0;Q3TYT1	5-demethoxyubiquinone hydroxylase, mitochondrial	Coq7	24.041
Up-Regulated	2.53551	0.476411	P62631	Elongation factor 1-alpha 2	Eef1a2	50.454
Up-Regulated	2.46336	0.477476	Q8BKZ9;A2AWH7;A2AWH8	Pyruvate dehydrogenase protein X component, mitochondrial	Pdhx	53.998
Up-Regulated	3.63254	0.484653	P20108;Q8K4K8	Thioredoxin-dependent peroxide reductase, mitochondrial	Prdx3	28.127
Up-Regulated	1.8772	0.487838	Q3UMI7;P58252;Q3TX47;Q3UDC8;Q3TK17;Q8BMA8;Q3UZ14;Q3TWX1;Q3UBL9;Q3TLB1;Q3TJZ1;Q6P9L9;Q8C153;Q3TW58;Q3TSK4;Q3TPG2;Q99LT6;Q61509;O89070;O89069;Q3TMY8;A2AH85;Q543F1;Q3U5Q3;G3UXK8;Q7TMX4;G3UZ34;Q6A0E3;O08810	Elongation factor 2	Eef2	95.326
Up-Regulated	2.70212	0.494884	Q9CQ54;A0A0U1RPJ5;Q9D846	NADH dehydrogenase [ubiquinone] 1 subunit C2	Ndufc2	14.164
Up-Regulated	2.36152	0.503822	Q61171;Q5M9N9;D3Z4A4	Peroxiredoxin-2	Prdx2	21.778
Up-Regulated	1.92207	0.509695	Q78IK4;Q9CZB4;B1AV14	MICOS complex subunit Mic27	Apool	29.26
Up-Regulated	2.18024	0.511272	P67778;Q5SQG5;Q3TV00;Q3V2K0	Prohibitin	Phb	29.82
Up-Regulated	2.93718	0.517567	Q9CR61	NADH dehydrogenase [ubiquinone] 1 beta subcomplex subunit 7	Ndufb7	16.331
Up-Regulated	1.52163	0.527876	Q80TM2;P26039;Q3UHS6;Q0V930;Q3TBC3;F6SX70;A2AIM2;Q8C9Z8;F6S1V7	Talin-1	Tln1	272.13
Up-Regulated	1.67332	0.531168	Q9D0M3;A0A2R8VHK1	Cytochrome c1, heme protein, mitochondrial	Cyc1	35.327
Up-Regulated	2.53813	0.534492	P09055;Q8BUD1	Integrin beta-1	Itgb1	88.231
Up-Regulated	4.11881	0.538	Q5I0W0;Q9CQQ7;Q3UF04;Q3TJD4;A0A0G2JGX3;Q64218	ATP synthase F(0) complex subunit B1, mitochondrial	Atp5f1	28.948
Up-Regulated	2.56363	0.55316	Q9DCT8;Q4FJU3;A0A0G2JF37	Cysteine-rich protein 2	Crip2	22.727
Up-Regulated	2.84479	0.554285	Q922Z3;Q3UPJ8;Q9CQN1;Q922R9;Q3TSG8;Q3TK29	Heat shock protein 75 kDa, mitochondrial	Trap1	80.077
Up-Regulated	2.02356	0.554779	Q9CPQ1;A0A0G2JDA6	Cytochrome c oxidase subunit 6C	Cox6c	8.4689
Up-Regulated	4.02807	0.56235	Q8BME2;A0A0R4J275;Q7TMF3;Q5M9K5;F6RBR6	NADH dehydrogenase [ubiquinone] 1 alpha subcomplex subunit 12	Ndufa12	17.374
Up-Regulated	2.1848	0.564466	Q99J39;Q569V6;Q9QXE6	Malonyl-CoA decarboxylase, mitochondrial	Mlycd	54.735
Up-Regulated	2.29938	0.56647	Q9DCN2;F2Z456;Q9CY59	NADH-cytochrome b5 reductase 3;NADH-cytochrome b5 reductase 3 membrane-bound form;NADH-cytochrome b5 reductase 3 soluble form;NADH-cytochrome b5 reductase	Cyb5r3	34.127
Up-Regulated	3.97998	0.568895	Q3UHW2;Q3TT11;P51660	Peroxisomal multifunctional enzyme type 2;(3R)-hydroxyacyl-CoA dehydrogenase;Enoyl-CoA hydratase 2	Hsd17b4	79.423
Up-Regulated	2.62238	0.579562	P50462;Q545C7;A0A140LHC6	Cysteine and glycine-rich protein 3	Csrp3	20.895
Up-Regulated	2.66544	0.58545	A0A0G2JEK2;P63254;Q8C2N7;Q6P3B4	Cysteine-rich protein 1	Crip1	13.582
Up-Regulated	4.4	0.592558	Q5FW97;P17182;Q6PHC1;Q8CF78;B1ARR7;A0A0N4SUI6;B1ARR6;D3YVD3;D3Z2S4;A0A0N4SUW8	Alpha-enolase	EG433182	47.14
Up-Regulated	2.87268	0.610711	A2AKU9;Q8C2Q8;Q9D9D7;Q3UD06;Q91VR2;Q9ERA8;A2AKV2;A2AKV3;A2AKV1;A2AKV0	ATP synthase subunit gamma;ATP synthase subunit gamma, mitochondrial	Atp5c1	32.77
Up-Regulated	3.42743	0.612278	P16045;A0A2R8VHJ0	Galectin-1	Lgals1	14.866
Up-Regulated	5.16564	0.617935	D3Z494;G5E895;Q8BIV6;P45377;Q8R318		Akr1b10	32.745
Up-Regulated	2.50438	0.621868	Q3UEI6;Q3UMP4;A0A0N4SV32;Q3UJK2;Q9CY58;Q3V274;A0A0N4SUQ1;A0A0N4SUN8;A0A0N4SWH2;A0A0N4SV40;A0A0N4SVK5	Plasminogen activator inhibitor 1 RNA-binding protein	Serbp1	42.235
Up-Regulated	3.48776	0.628957	Q9WUM5;A0A0N4SVU4	Succinyl-CoA ligase [ADP/GDP-forming] subunit alpha, mitochondrial	Suclg1	36.154
Up-Regulated	3.81165	0.629099	Q9DC70	NADH dehydrogenase [ubiquinone] iron-sulfur protein 7, mitochondrial	Ndufs7	24.683
Up-Regulated	2.76626	0.631354	B2RQQ1;Q02566;Q2TAW4;Q5BKR0;Q6P8P3;Q3UQQ3;A0A2I3BPY4;Q1WNP4;Q3UUB1;Q61930;E9Q264;B8JJH3;Q5DTH2;Q8VHZ3;Q9WUS6;Q9WUS8	Myosin-6	Myh6	223.56
Up-Regulated	1.99086	0.632394	Q3U2G2;Q571M2;Q99L75;Q61316;Q8C6R3	Heat shock 70 kDa protein 4	Hspa4	94.208
Up-Regulated	2.13718	0.633386	Q8R1G2;A0A2I3BPJ4;E0CXT6;E0CXH4	Carboxymethylenebutenolidase homolog	Cmbl	27.902
Up-Regulated	3.15215	0.644998	Q4VBC9;O09111	NADH dehydrogenase [ubiquinone] 1 beta subcomplex subunit 11, mitochondrial	Ndufb11	17.485
Up-Regulated	5.16999	0.64553	Q3UFJ3;P35486	Pyruvate dehydrogenase E1 component subunit alpha;Pyruvate dehydrogenase E1 component subunit alpha, somatic form, mitochondrial	Pdha1	43.231
Up-Regulated	5.67065	0.669872	B2RS41;Q8BWF0	Succinate-semialdehyde dehydrogenase, mitochondrial	Aldh5a1	55.968
Up-Regulated	1.9788	0.671011	Q3UVJ2;Q3UNQ0;Q3U0U5;Q3TC53;P40124;B1ARS0	Adenylyl cyclase-associated protein;Adenylyl cyclase-associated protein 1	Cap1	51.55
Up-Regulated	1.89417	0.671984	Q9DCS3;A2A845	Trans-2-enoyl-CoA reductase, mitochondrial	Mecr	40.342
Up-Regulated	2.34964	0.676942	Q3U9V4;P62880;D3YZX3;E9QKR0;D3Z1M1;D3Z1T4;E9PWM7;Q9QWG2;V9GWY1	Guanine nucleotide-binding protein G(I)/G(S)/G(T) subunit beta-2	Gnb2	37.331
Up-Regulated	2.42024	0.683764	Q9DCM2;A0A0N4SVE5	Glutathione S-transferase kappa 1	Gstk1	25.704
Up-Regulated	1.61234	0.706191	Q66JR8;Q9D0J8;Q8VHU9	Parathymosin	Ptms	23.158
Up-Regulated	3.3765	0.715166	Q9CQC7;Q4VAE8;Q9DBH2	NADH dehydrogenase [ubiquinone] 1 beta subcomplex subunit 4	Ndufb4	15.081
Up-Regulated	3.41981	0.725353	Q14AR0;Q9D8T7;F8WHU8;F7DE82	SRA stem-loop-interacting RNA-binding protein, mitochondrial	Slirp	12.605
Up-Regulated	3.44476	0.733766	P43023;Q8R2L0	Cytochrome c oxidase subunit 6A2, mitochondrial;Cytochrome c oxidase subunit 6A, mitochondrial	Cox6a2	10.749
Up-Regulated	3.59208	0.737241	Q8BW75;E9Q3X6;E9PVL9	Amine oxidase [flavin-containing] B	Maob	58.557
Up-Regulated	4.27838	0.75125	Q8BU20;Q9CQH3;D3Z568;D3YX99;F6Y6V5;D3Z6W9	NADH dehydrogenase [ubiquinone] 1 beta subcomplex subunit 5, mitochondrial	Ndufb5	21.738
Up-Regulated	2.12755	0.751891	Q9DBG5;Q2XSQ4;A0A3B2WCW2;Q3V4D2	Perilipin-3	Plin3	47.262
Up-Regulated	1.56164	0.757737	Q544R1;Q3UYN1;A0A1B0GRP7;Q9Z2Y8;Q6P8V7;A0A1B0GRR5;Q80ZV3;A0A1B0GSP5;A0A1B0GQY5;A0A1B0GSA1	Proline synthase co-transcribed bacterial homolog protein	Prosc	30.048
Up-Regulated	3.58604	0.784757	P51125;A0A338P6J9;Q8CE80;Q921U7;Q8CB83;Q8C281;Q8CE04;Q3TTN2;A0A1Y7VJN8;Q8BS37	Calpastatin	Cast	84.921
Up-Regulated	1.31416	0.805324	Q4VAE3	Transmembrane protein 65	Tmem65	24.918
Up-Regulated	1.87979	0.867519	P58281;Q80TX7;H7BX01;E0CXD1;Q8BK99;F6U775;P58682	Dynamin-like 120 kDa protein, mitochondrial;Dynamin-like 120 kDa protein, form S1	Opa1	111.34
Up-Regulated	1.50278	0.882623	Q8BFR5;A0A0U1RNQ6;A0A0U1RPC4	Elongation factor Tu, mitochondrial	Tufm	49.508
Up-Regulated	2.01849	0.903016	Q8VBT1;Q8BWJ7;Q8BUK8	Beta-taxilin	Txlnb	77.206
Up-Regulated	1.96429	0.910689	A0A0N4SVK8;Q8BGK2;E9Q4C0;E9Q333	[Protein ADP-ribosylarginine] hydrolase-like protein 1	Adprhl1	184.23
Up-Regulated	2.16385	0.93095	P55264;Q8BMC5;A0A286YCD7;A0A286YCN3;Q8BWS6;Q3TZR1;Q99PB8	Adenosine kinase	Adk	40.148
Up-Regulated	5.23312	0.94574	Q91WS0	CDGSH iron-sulfur domain-containing protein 1	Cisd1	12.097
Up-Regulated	3.33319	0.95182	A0A0A0MQF6;P16858;D2KHZ9;A0A1D5RLD8;S4R1W1;S4R257;Q3TUZ9;Q4VBD1;W8QM43;Q6IWE3;Q8CEV2;Q64467;S4R2G5;A0A0R4J0X7;Q3V2I5;S4R1N5;Q8BJ40;Q2VWQ4	Glyceraldehyde-3-phosphate dehydrogenase	Gapdh	38.653
Up-Regulated	1.35051	0.972377	Q3TLX1;Q99KQ4	Nicotinamide phosphoribosyltransferase	Nampt	55.462
Up-Regulated	1.75349	0.97838	E9QN08;Q80T06;P57776;D3YUQ9;A0A0R4J1L2;Q91VK2;A0A0R4J1E2;D3Z7N2;D3YZT9;F6ZFU0;D3YY68;Q8BW50	Elongation factor 1-delta	Eef1d	27.217
Up-Regulated	3.09624	0.988731	A0A571BEC9;O88492	Perilipin-4	Plin4	158.67
Up-Regulated	2.47007	0.998969	Q3U489;Q9WUR9;Q3UYL0;A2ARF6;F6TEU8;A2ARF5	Adenylate kinase 4, mitochondrial	Ak4	25.061
Up-Regulated	3.9704	0.999747	A2RTT4;P61089;A0A1W2P7Z3;A0A087WPV1;Q9CQ37	Ubiquitin-conjugating enzyme E2 N	Ube2n	17.138
Up-Regulated	2.84894	1.00582	Q9CXJ4;Q9JL40;F6ZFC5;A0A0G2JFJ3;D3Z1J6	ATP-binding cassette sub-family B member 8, mitochondrial	Abcb8	77.999
Up-Regulated	2.38644	1.01681	Q58E64;Q3UA81;Q3TII3;P10126;Q3UZQ3;D3YZ68;D3Z3I8;Q4FZE5	Elongation factor 1-alpha;Elongation factor 1-alpha 1	Eef1a1	50.113
Up-Regulated	4.85865	1.037	H7BX88;P47934;B7ZDD7;F7BF80;A2AWJ5;B7ZDD8;A2AWE5	Carnitine O-acetyltransferase	Crat	68.644
Up-Regulated	2.60195	1.0479	Q922A2;Q3TJ49;A0A2C9F2D2;Q07076;Q3UYL7;Q8BP75;Q8CCV9;A0A286YCW4	Annexin;Annexin A7	Anxa7	49.909
Up-Regulated	1.33906	1.08869	P63028;D3YU75	Translationally-controlled tumor protein	Tpt1	19.462
Up-Regulated	2.93279	1.08989	Q9R0X4;Q32MW3	Acyl-coenzyme A thioesterase 9, mitochondrial;Acyl-coenzyme A thioesterase 10, mitochondrial	Acot9	50.56
Up-Regulated	1.70004	1.09565	Q9CRB8;Q3TI65;Q91X54	Mitochondrial fission process protein 1	Mtfp1	18.314
Up-Regulated	2.45839	1.11564	B9EHN0;A0A1S6GWH5;Q02053;P31254	Ubiquitin-like modifier-activating enzyme 1	Uba1	117.81
Up-Regulated	1.72321	1.15566	Q3TI34;Q5XJZ8;Q76LV0;O70325;S4R1E5;Q3TIF2;Q8K4U7	Glutathione peroxidase;Phospholipid hydroperoxide glutathione peroxidase, mitochondrial	Gpx4	19.522
Up-Regulated	6.53096	1.16404	Q9JK42	[Pyruvate dehydrogenase (acetyl-transferring)] kinase isozyme 2, mitochondrial	Pdk2	46.04
Up-Regulated	5.45829	1.20917	Q3UIK0;E9Q9T8;Q3TF37		Mybpc3	141.39
Up-Regulated	2.59342	1.22089	P60335;E9Q7D8;Q8CFQ6;P57722;A0A2R8VHI3	Poly(rC)-binding protein 1	Pcbp1	37.497
Up-Regulated	6.72785	1.2738	Q8CHT0;Q6P9Q7;Q8BU44	Delta-1-pyrroline-5-carboxylate dehydrogenase, mitochondrial	Aldh4a1	61.84
Up-Regulated	2.80484	1.36223	Q3V100;Q924M7;Q921Z9;F6Q3K8	Mannose-6-phosphate isomerase	Mpi	46.575
Up-Regulated	3.24203	1.36518	P70670;Q3UK68;Q60817	Nascent polypeptide-associated complex subunit alpha, muscle-specific form	Naca	220.5
Up-Regulated	2.94984	1.37408	Q91XH5;G3UXX3;Q64105;G3UZ79	Sepiapterin reductase	Spr	27.928
Up-Regulated	4.38975	1.58252	Q3UGC5;P59017;Q3TNR7;A0A0N4SW24;A0A0N4SW63	Bcl-2-like protein 13	Bcl2l13	46.647
Up-Regulated	1.34277	1.65747	D3YUI7;D3Z0I3;D3YW14;A0A0G2JE15;A0A0G2JDZ4;E9QNY3;Q62082;F6XCE3		Myl2	13.236
Up-Regulated	1.6193	1.69981	P68134;Q61272;Q61264	Actin, alpha skeletal muscle	Acta1	42.051
Up-Regulated	1.36546	1.7249	Q9D037;Q9CQY3;Q9CPQ8	ATP synthase subunit g, mitochondrial	Atp5l	11.364
Up-Regulated	1.37716	1.78349	Q9DCW5;P43024	Cytochrome c oxidase subunit 6A, mitochondrial;Cytochrome c oxidase subunit 6A1, mitochondrial	Cox6a1	12.483
Up-Regulated	2.02257	1.98853	Q3UA17;Q791V5;A2AFW6;Q9D050;Q05C68	Mitochondrial carrier homolog 2	Mtch2	33.489
Up-Regulated	2.75139	3.21054	Q7M754;Q792Z1		Gm5409	26.531

## Sheet: Precon Effect in CD+CS
Response	Neg log P-Value	Difference	Protein IDs	Protein Names	Gene Names	Mol Wt [kDa]
Down-Regulated	2.80882	-4.20174	Q1A602	Alpha-actinin-4	Actn4	104.91
Down-Regulated	1.82901	-2.67401	Q60598;Q921L6;Q8BNA5	Src substrate cortactin	Cttn	61.249
Down-Regulated	6.50106	-2.1556	P05201;F7ALS6	Aspartate aminotransferase, cytoplasmic	Got1	46.247
Down-Regulated	3.08084	-1.86336	G3UYV7;Q059I1;P62858	40S ribosomal protein S28	Rps28	6.3442
Down-Regulated	1.43245	-1.73263	P49813;A0A1L1SU70;Q8C3Z3;Q3TFA9;Q9JKK7;Q9JHJ0	Tropomodulin-1	Tmod1	40.466
Down-Regulated	1.87275	-1.71693	Q3UHL7;E9QN70;B9EKB0;P02469;Q9CRX6;Q8K271;Q3UR38;Q0V927;Q3TNZ8	Laminin subunit beta-1	Lamb1	202.44
Down-Regulated	2.02406	-1.66347	D3Z6E4;Q922A0;A0A0N4SUX5;Q545V3;Q3UJ20;P17183	Enolase;Gamma-enolase	Eno2	34.804
Down-Regulated	1.48006	-1.60565	P10493	Nidogen-1	Nid1	136.54
Down-Regulated	2.36849	-1.57759	Q3ULT2;A0A1L1SV25;P57780;Q3UDJ7;E9Q2W9;A0A1L1SVJ6;Q8BP35;Q61064;Q61063;Q91ZE6;Q8VIE5;E9PX29	Alpha-actinin-4	Actn4	104.98
Down-Regulated	2.81176	-1.57688	Q642K0;A0A1W2P6F6;A0A1W2P7Q9;Q60605;A0A1W2P6G5;Q3TIG9;B0LAC7;Q8CI43	Myosin light polypeptide 6	Myl6	16.961
Down-Regulated	2.80641	-1.40843	Q5SXR6;Q68FD5;Q80U89;Q3UPJ3;Q3U0H2;Q3TYQ2;Q3TAN1;Q8K2I5;Q3TJ98;F6Z1R4	Clathrin heavy chain;Clathrin heavy chain 1	Cltc	191.98
Down-Regulated	1.97814	-1.30459	E9QNP0;P62984;Q5M9K3;P0CG50;Q8VC46;Q922Z8;Q8R0Z9;Q78XY9;Q3TH47;Q5SX22;Q922B0;A5JUZ1;E9Q5F6;E9Q4P0;Q8C2K3;E9Q9J0;A0A0A6YW67;P0CG49;B0LAC2	Ubiquitin-60S ribosomal protein L40;Ubiquitin;60S ribosomal protein L40;Polyubiquitin-C;Ubiquitin;Ubiquitin-related 1;Ubiquitin-related 2;Polyubiquitin-B;Ubiquitin	Kxd1	26.856
Down-Regulated	1.7034	-1.28039	P56379;A0A1Y7VLP0	6.8 kDa mitochondrial proteolipid	Mp68	6.6979
Down-Regulated	2.07047	-1.22978	A1BN54;Q7TPR4;Q99LJ3;Q3UYE4	Alpha-actinin-1	Actn1	102.72
Down-Regulated	2.33198	-1.16276	Q8K3Q4;Q9JI91;Q5FW75;Q9CTH3;A0A1Y7VMW4	Alpha-actinin-2	Actn2	103.93
Down-Regulated	1.75937	-1.11667	F8VQJ3;P02468;Q3URV4;Q3UNG0;Q3TRH4;Q3UFZ9;Q6PHM1;F6SFQ3;F6TLW1;A2ATM9;Q9R0B6	Laminin subunit gamma-1	Lamc1	177.19
Down-Regulated	2.4813	-0.99631	Q545Y3;P58771;Q8BSH3;E9Q452;E9Q454;Q8BP43;S4R2U0	Tropomyosin alpha-1 chain	Tpm1	32.68
Down-Regulated	2.60582	-0.986811	P19123;E9Q8P0	Troponin C, slow skeletal and cardiac muscles	Tnnc1	18.42
Down-Regulated	2.00657	-0.962832	Q542H2;Q3TN31;Q9Z2U0;Q3UIT9;A0A338P7D7;Q3THL2;Q9CWH6;B7ZMS4;B7ZMS3;A0A3Q4L361;A0A3Q4EHS3;A0A3Q4EG42;Q8VEB8	Proteasome subunit alpha type;Proteasome subunit alpha type-7	Psma7	27.855
Down-Regulated	2.06006	-0.948077	P20152;Q5FWJ3;Q3TFD9;Q3U6S1;Q3V2S4;A0A0A6YWC8;Q3TWV0;Q3UAX1;Q3UD36;A4IF59;A2AKJ2;G3X981;G5E846;A0A2R8W6R6;P15331;CON__Q3KNV1;Q9DCV7;CON__P08729;CON__Q9DCV7;CON__Q9NSB2;P03995;CON__Q6ISB0;E9Q1Z0;CON__Q7RTT2;CON__P07744;Q9Z2T6;Q8BIS2;Q4L0E6;Q148Q7;E9Q1Y9;CON__Q61726;CON__Q8N1N4-2;CON__P78385;CON__Q14533;Q61726;CON__Q6NT21;B2RTB6;CON__O43790;CON__H-INV:HIT000292931;Q6IMF0;Q9ERE2;P97861;P07744;A0MTM0	Vimentin	Vim	53.687
Down-Regulated	2.72749	-0.867237	Q8K0Z5;E9Q5J9		Tpm3	33.149
Down-Regulated	3.22306	-0.856562	Q9R0H0	Peroxisomal acyl-coenzyme A oxidase 1	Acox1	74.648
Down-Regulated	1.57414	-0.815143	Q543D7;O70433	Four and a half LIM domains protein 2	Fhl2	32.072
Down-Regulated	5.14022	-0.790176	P52503;A0A1Y7VM38;A0A1Y7VKP8	NADH dehydrogenase [ubiquinone] iron-sulfur protein 6, mitochondrial	Ndufs6	13.02
Down-Regulated	1.38558	-0.785296	Q3UF30;Q3TC45;P08207	Protein S100-A10	S100a10	11.213
Down-Regulated	3.52529	-0.692494	Q14BI5;Q3UQS9;O55124		Myom2	164.74
Down-Regulated	3.18285	-0.669393	A5GZX3;Q9CPU0;A0A494BAF7;A0A494BBE7;A0A494B970	Lactoylglutathione lyase	Glo1	20.809
Down-Regulated	4.88875	-0.662338	Q9D6J6;M0QWP9;D6RGN4	NADH dehydrogenase [ubiquinone] flavoprotein 2, mitochondrial	Ndufv2	27.285
Down-Regulated	1.77117	-0.656787	P99027;A0A5F8MPY2	60S acidic ribosomal protein P2	Rplp2	11.651
Down-Regulated	1.73776	-0.646882	F8WID5		Tpm1	37.412
Down-Regulated	1.88214	-0.642279	Q64727;A0A286YDJ4;Q3TEB0;Q9ESQ3	Vinculin	Vcl	116.72
Down-Regulated	2.10841	-0.633406	P06745;B2RXT5;B7ZWL9;A0A0U1RQ72;A0A0U1RP97;CON__Q3ZBD7;A0A0U1RQ18	Glucose-6-phosphate isomerase	Gpi	62.766
Down-Regulated	3.37274	-0.605214	P14152;A0A5F8MPN8;B1ATQ3	Malate dehydrogenase, cytoplasmic	Mdh1	36.511
Down-Regulated	1.39852	-0.528263	P26041;Q3TZQ2;Q05DU4;Q3UF33	Moesin	Msn	67.766
Down-Regulated	2.13068	-0.523124	Q71RI9;A0A0G2JGE1;D6RJ70	Kynurenine--oxoglutarate transaminase 3	Ccbl2	51.126
Down-Regulated	2.40262	-0.511935	P32020;A2APS4	Non-specific lipid-transfer protein	Scp2	59.125
Down-Regulated	1.84087	-0.504552	P56391;A0A140LIU3	Cytochrome c oxidase subunit 6B1	Cox6b1	10.071
Down-Regulated	2.9504	-0.459026	P05202	Aspartate aminotransferase, mitochondrial	Got2	47.411
Down-Regulated	1.89226	-0.457075	E9PV44;O35143;Q8BTA7	ATPase inhibitor, mitochondrial	Atpif1	8.7887
Down-Regulated	2.99082	-0.44722	Q64433;Q4KL76;Q9JI95	10 kDa heat shock protein, mitochondrial	Hspe1	10.963
Down-Regulated	1.37313	-0.431063	Q62425;A0A0N4SVQ1	Cytochrome c oxidase subunit NDUFA4	Ndufa4	9.3267
Down-Regulated	2.78185	-0.420736	P08249;A0A0G2JF23;A0A0G2JGY4	Malate dehydrogenase, mitochondrial	Mdh2	35.611
Down-Regulated	2.76741	-0.387892	P12787	Cytochrome c oxidase subunit 5A, mitochondrial	Cox5a	16.101
Down-Regulated	1.47538	-0.386303	P00405;Q7JCZ1;A0A075DC90	Cytochrome c oxidase subunit 2	Mtco2	25.976
Up-Regulated	3.33955	-0.376382	Q9Z1P6;A0A068BGR9	NADH dehydrogenase [ubiquinone] 1 alpha subcomplex subunit 7	Ndufa7	12.575
Down-Regulated	1.38934	-0.364886	Q9CQ75	NADH dehydrogenase [ubiquinone] 1 alpha subcomplex subunit 2	Ndufa2	10.916
Down-Regulated	1.78126	-0.360343	P17563;Q63836;A0A0R4J135;G3UYY2;D6RHN2;G3UWK0;G3UZT2	Selenium-binding protein 1;Selenium-binding protein 2	Selenbp1	52.513
	1.92715	-0.350898	Q9WVA4;A0A0A6YXG6;Q8BT95	Transgelin-2	Tagln2	22.395
Down-Regulated	2.47371	-0.349506	F6ZFT1;F8WJ64;Q569N0;Q3TJG2;Q9CR21	Acyl carrier protein;Acyl carrier protein, mitochondrial	Ndufab1	14.309
Down-Regulated	2.17554	-0.334626	Q3UN47;O08600	Endonuclease G, mitochondrial	Endog	32.19
Down-Regulated	1.35459	-0.310108	Q3UDR2;Q3UJA8;Q3UA23;Q3TWE3;Q3THC3;Q3TF72;P09103;Q3URP6;Q3UBY9;Q3U738;Q3TGS0;Q3TIM0;Q3TT76;Q3TIQ5;E9Q8G8	Protein disulfide-isomerase	P4hb	56.6
Down-Regulated	1.94637	-0.289875	Q01853;Q8BNF8	Transitional endoplasmic reticulum ATPase	Vcp	89.321
Down-Regulated	2.00165	-0.286231	Q91WD5;D3YXT0;A0A0A6YW30	NADH dehydrogenase [ubiquinone] iron-sulfur protein 2, mitochondrial	Ndufs2	52.625
Down-Regulated	1.74723	-0.281811	Q99LY9;B1ARW4;A0A1S6GWI4	NADH dehydrogenase [ubiquinone] iron-sulfur protein 5;NADH dehydrogenase [ubiquinone] iron-sulfur protein 5, N-terminally processed	Ndufs5	12.648
Down-Regulated	1.43048	-0.280008	O88569;B7ZP22;A0A0N4SUM2	Heterogeneous nuclear ribonucleoproteins A2/B1	Hnrnpa2b1	37.402
Down-Regulated	1.62936	-0.277991	Q3UVB1;P04247;A0A2R8VK58;A0A2R8W6F8	Myoglobin	Mb	17.069
Down-Regulated	1.34226	-0.272301	Q9D2G2	Dihydrolipoyllysine-residue succinyltransferase component of 2-oxoglutarate dehydrogenase complex, mitochondrial	Dlst	48.994
Up-Regulated	2.36047	0.274639	P56480	ATP synthase subunit beta, mitochondrial	Atp5b	56.3
Up-Regulated	1.81622	0.274756	P62631	Elongation factor 1-alpha 2	Eef1a2	50.454
Up-Regulated	3.036	0.275366	Q3TIU7;Q91VD9;Q3UIQ2;A0A087WQR0;A0A087WQ77;A0A087WP77;A0A087WR47	NADH-ubiquinone oxidoreductase 75 kDa subunit, mitochondrial	Ndufs1	79.662
Up-Regulated	1.38535	0.276309	A0A0G2JEK2;P63254;Q8C2N7;Q6P3B4	Cysteine-rich protein 1	Crip1	13.582
Up-Regulated	1.80672	0.28993	Q4VA32;Q9CQR4	Acyl-coenzyme A thioesterase 13;Acyl-coenzyme A thioesterase 13, N-terminally processed	Acot13	15.183
Up-Regulated	1.68669	0.292578	Q06185;Q5EBI8;Q8BTB6	ATP synthase subunit e, mitochondrial	Atp5i	8.2355
Up-Regulated	3.7082	0.317922	Q99LC5	Electron transfer flavoprotein subunit alpha, mitochondrial	Etfa	35.009
Up-Regulated	1.5604	0.325082	Q5NCJ9;Q8R1I1	Cytochrome b-c1 complex subunit 9	Uqcr10	7.4454
Up-Regulated	1.5387	0.327218	Q8QZS1;E0CX19	3-hydroxyisobutyryl-CoA hydrolase, mitochondrial	Hibch	43.037
Up-Regulated	2.26178	0.327369	Q9D6U8;A0A338P6X2	Protein FAM162A	Fam162a	17.725
Up-Regulated	2.25011	0.331444	Q9EQ20;Q8K0L1;Q1LZK2;A0A1Y7VJ32	Methylmalonate-semialdehyde dehydrogenase [acylating], mitochondrial	Aldh6a1	57.915
Up-Regulated	1.8673	0.334481	P16332;Q8VED0;A0A3B2WCT0;Q9CSI4;Q8BMR7;Q3UFU2	Methylmalonyl-CoA mutase, mitochondrial	Mut	82.843
Up-Regulated	1.31518	0.342585	Q8BKZ9;A2AWH7;A2AWH8	Pyruvate dehydrogenase protein X component, mitochondrial	Pdhx	53.998
Up-Regulated	1.46712	0.342987	Q7TPW6;Q9Z2Z6	Mitochondrial carnitine/acylcarnitine carrier protein	Slc25a20	32.965
Up-Regulated	1.6841	0.344941	Q3UGC8;Q91ZA3;H3BL62;D3YWM4;H3BK61;H3BJR0;D3YZC0;H3BKW6	Propionyl-CoA carboxylase alpha chain, mitochondrial	Pcca	79.921
Up-Regulated	1.75588	0.345559	P67778;Q5SQG5;Q3TV00;Q3V2K0	Prohibitin	Phb	29.82
Up-Regulated	1.5753	0.350078	Z4YJF5;Q62234;A0A3B2W4I4	Myomesin-1	Myom1	175.48
Up-Regulated	3.25103	0.350917	Q99JY0;D3YXU1	Trifunctional enzyme subunit beta, mitochondrial;3-ketoacyl-CoA thiolase	Hadhb	51.386
Up-Regulated	1.31067	0.359572	P61979;Q3TL71;Q5FWJ5;Q3TJ38;Q3TUA1;B2M1R6;Q3U6X2;Q3U9Q3;H3BKD0;Q3TG17;H3BLL4;H3BK96;A0A286YDM3;H3BKI8;A0A286YCM2;A0A286YEC4;A0A286YDH1;Q8BT23;H3BJ43;H3BLP7;H3BJS9;A0A286YE41	Heterogeneous nuclear ribonucleoprotein K	Hnrnpk	50.976
Up-Regulated	1.35384	0.361532	B2RS41;Q8BWF0	Succinate-semialdehyde dehydrogenase, mitochondrial	Aldh5a1	55.968
Up-Regulated	1.57909	0.365364	Q3UMP2;P38060;V9GXD2;Q3TPS7;V9GWZ9;D3YVU9;Q8JZS7	Hydroxymethylglutaryl-CoA lyase, mitochondrial	Hmgcl	34.182
Up-Regulated	1.80388	0.369667	Q1XH17	Tripartite motif-containing protein 72	Trim72	52.816
Up-Regulated	1.54787	0.370361	Q9WV55;A0A3B2W837	Vesicle-associated membrane protein-associated protein A	Vapa	27.855
Up-Regulated	1.55305	0.396876	Q9D0M3;A0A2R8VHK1	Cytochrome c1, heme protein, mitochondrial	Cyc1	35.327
Up-Regulated	2.10224	0.400533	Q99KI0;A0A2R8W744;A0A2R8VHM8	Aconitate hydratase, mitochondrial	Aco2	85.462
Up-Regulated	2.15122	0.410434	Q544B1;Q3UJW1;Q3U9J7;Q3TVM2;P47738;A0A0G2JEU1;Q3U6I3;A0A0G2JF60;A0A0G2JFQ0;D3YYF3	Aldehyde dehydrogenase, mitochondrial	Aldh2	56.537
Up-Regulated	3.62877	0.412003	P50462;Q545C7;A0A140LHC6	Cysteine and glycine-rich protein 3	Csrp3	20.895
Up-Regulated	3.55899	0.414935	Q91WS0	CDGSH iron-sulfur domain-containing protein 1	Cisd1	12.097
Up-Regulated	2.16386	0.418468	D3Z041;P41216;D3Z457;D3YVF6;F6WNZ2;Q3UKS0;Q3UC67;Q8JZR0;A0A1B0GRS8;Q9D9S0	Long-chain-fatty-acid--CoA ligase 1	Acsl1	78.034
Up-Regulated	1.51555	0.421329	Q9CQ69;I7HPX6	Cytochrome b-c1 complex subunit 8	Uqcrq	9.7681
Up-Regulated	2.71397	0.430825	Q78IK4;Q9CZB4;B1AV14	MICOS complex subunit Mic27	Apool	29.26
Up-Regulated	3.70537	0.441439	Q9D051	Pyruvate dehydrogenase E1 component subunit beta, mitochondrial	Pdhb	38.937
Up-Regulated	2.49406	0.443578	P20108;Q8K4K8	Thioredoxin-dependent peroxide reductase, mitochondrial	Prdx3	28.127
Up-Regulated	4.71641	0.449163	Q8VDN2;Q3TXF9;Q8R3M4;Q3UCH8;Q8K2R2;Q3UF49;Q8CGD9;Q91WH7;Q64436	Sodium/potassium-transporting ATPase subunit alpha-1	Atp1a1	112.98
Up-Regulated	2.28314	0.452781	Q9DB20;Q3THG0;Q3TF25;A0A338P776;F7D3P8;F6XVM5	ATP synthase subunit O, mitochondrial	Atp5o	23.363
Up-Regulated	2.69133	0.452785	O09161;F6QYE1;B9EHC7;E9PZ67	Calsequestrin-2;Calsequestrin	Casq2	48.176
Up-Regulated	3.18198	0.458975	Q2TPA8;B1AX78;Q99JH2;Q9D015;B1AX77	Hydroxysteroid dehydrogenase-like protein 2	Hsdl2	54.208
Up-Regulated	2.31101	0.460294	P09055;Q8BUD1	Integrin beta-1	Itgb1	88.231
Up-Regulated	2.18645	0.463443	Q6IM74;Q3TUZ6;Q6IM75;O70622	Reticulon;Reticulon-2	Rtn2	22.239
Up-Regulated	3.35012	0.464864	Q9DC70	NADH dehydrogenase [ubiquinone] iron-sulfur protein 7, mitochondrial	Ndufs7	24.683
Up-Regulated	1.70838	0.467993	Q9DBG5;Q2XSQ4;A0A3B2WCW2;Q3V4D2	Perilipin-3	Plin3	47.262
Up-Regulated	1.79985	0.510088	Q3TKM5;Q3TGZ3;P70404;Q684I8;Q9CW65	Isocitrate dehydrogenase [NAD] subunit, mitochondrial;Isocitrate dehydrogenase [NAD] subunit gamma 1, mitochondrial	Idh3g	42.314
Up-Regulated	2.6855	0.51721	Q9CQG4;G3X8R0;Q921E4;Q5QGU0;A0A494BBE3;Q60870	Receptor expression-enhancing protein;Receptor expression-enhancing protein 5	Reep5	21.086
Up-Regulated	1.81931	0.524836	Q3UIM5;Q924X2;F6QXT4;E9Q393;Q7TQD5;Q3UGT1;A8ASF5;P97742	Carnitine O-palmitoyltransferase 1, muscle isoform	Cpt1b	88.167
Up-Regulated	3.4265	0.531979	Q03265;D3Z6F5;Q3U452;D6RJ16	ATP synthase subunit alpha, mitochondrial;ATP synthase subunit alpha	Atp5a1	59.752
Up-Regulated	2.18678	0.532631	Q3UEI6;Q3UMP4;A0A0N4SV32;Q3UJK2;Q9CY58;Q3V274;A0A0N4SUQ1;A0A0N4SUN8;A0A0N4SWH2;A0A0N4SV40;A0A0N4SVK5	Plasminogen activator inhibitor 1 RNA-binding protein	Serbp1	42.235
Up-Regulated	2.81356	0.540781	Q6PB66;F6V2A3	Leucine-rich PPR motif-containing protein, mitochondrial	Lrpprc	156.61
Up-Regulated	2.88209	0.547891	Q14AR0;Q9D8T7;F8WHU8;F7DE82	SRA stem-loop-interacting RNA-binding protein, mitochondrial	Slirp	12.605
Up-Regulated	1.67815	0.54994	Q9DB77;A0A140LI98	Cytochrome b-c1 complex subunit 2, mitochondrial	Uqcrc2	48.234
Up-Regulated	2.49271	0.550819	Q9DCS9;D3YUK4	NADH dehydrogenase [ubiquinone] 1 beta subcomplex subunit 10	Ndufb10	21.024
Up-Regulated	3.0946	0.562164	Q5EBQ0;Q3TX38;Q3TTN3;J3QMG3;Q60931	Voltage-dependent anion-selective channel protein 3	Vdac3	30.884
Up-Regulated	1.61559	0.582051	Q7TMG8;Q3TD78;O55126;A0A0G2JEV1	Protein NipSnap homolog 2	Gbas	32.898
Up-Regulated	1.69999	0.609222	Q3UGC5;P59017;Q3TNR7;A0A0N4SW24;A0A0N4SW63	Bcl-2-like protein 13	Bcl2l13	46.647
Up-Regulated	2.57534	0.610022	A2AKU9;Q8C2Q8;Q9D9D7;Q3UD06;Q91VR2;Q9ERA8;A2AKV2;A2AKV3;A2AKV1;A2AKV0	ATP synthase subunit gamma;ATP synthase subunit gamma, mitochondrial	Atp5c1	32.77
Up-Regulated	4.59057	0.616099	Q8BU20;Q9CQH3;D3Z568;D3YX99;F6Y6V5;D3Z6W9	NADH dehydrogenase [ubiquinone] 1 beta subcomplex subunit 5, mitochondrial	Ndufb5	21.738
Up-Regulated	3.99174	0.621338	P43023;Q8R2L0	Cytochrome c oxidase subunit 6A2, mitochondrial;Cytochrome c oxidase subunit 6A, mitochondrial	Cox6a2	10.749
Up-Regulated	4.87715	0.626065	Q8BME2;A0A0R4J275;Q7TMF3;Q5M9K5;F6RBR6	NADH dehydrogenase [ubiquinone] 1 alpha subcomplex subunit 12	Ndufa12	17.374
Up-Regulated	2.93004	0.630041	A0A0R3P9C8;Q9DC69	NADH dehydrogenase [ubiquinone] 1 alpha subcomplex subunit 9, mitochondrial	Ndufa9	42.121
Up-Regulated	1.63786	0.64207	P56394;Q54AC6;Q3UJM3	Cytochrome c oxidase copper chaperone	Cox17	6.784
Up-Regulated	2.10986	0.645019	Q99MR8;Q3TVD9;A0A0G2JF64;A0A0G2JFQ5	Methylcrotonoyl-CoA carboxylase subunit alpha, mitochondrial	Mccc1	79.343
Up-Regulated	3.49141	0.656815	Q9CZU6;Q0QEL9	Citrate synthase, mitochondrial;Citrate synthase	Cs	51.736
Up-Regulated	2.00482	0.669233	Q3U2G2;Q571M2;Q99L75;Q61316;Q8C6R3	Heat shock 70 kDa protein 4	Hspa4	94.208
Up-Regulated	2.71885	0.683546	Q9CPQ1;A0A0G2JDA6	Cytochrome c oxidase subunit 6C	Cox6c	8.4689
Up-Regulated	2.2702	0.716205	Q99LC3;A0A087WR38	NADH dehydrogenase [ubiquinone] 1 alpha subcomplex subunit 10, mitochondrial	Ndufa10	40.603
Up-Regulated	4.19593	0.718016	O55143;Q5DTI2;O54994;Q8R429;Q8C213;B1ATS4;Q8R0X5;Q3U1K2;B1ATS5;E9Q559;Q64518;Q3V1C4;Q62268;Q3U6T4	Sarcoplasmic/endoplasmic reticulum calcium ATPase 2	Atp2a2	114.86
Up-Regulated	1.64396	0.725768	Q9Z2I8;C6EQH3;A0A0N4SWD1	Succinyl-CoA ligase [GDP-forming] subunit beta, mitochondrial;Succinyl-CoA ligase subunit beta	Suclg2	46.839
Up-Regulated	2.3809	0.727939	Q922Z3;Q3UPJ8;Q9CQN1;Q922R9;Q3TSG8;Q3TK29	Heat shock protein 75 kDa, mitochondrial	Trap1	80.077
Up-Regulated	1.71702	0.741076	P05213;Q99KA2;A0A2R8VHF3;O89052	Tubulin alpha-1B chain	Tuba1b	50.151
Up-Regulated	8.0499	0.746318	Q3UFJ3;P35486	Pyruvate dehydrogenase E1 component subunit alpha;Pyruvate dehydrogenase E1 component subunit alpha, somatic form, mitochondrial	Pdha1	43.231
Up-Regulated	5.78555	0.749129	Q5I0W0;Q9CQQ7;Q3UF04;Q3TJD4;A0A0G2JGX3;Q64218	ATP synthase F(0) complex subunit B1, mitochondrial	Atp5f1	28.948
Up-Regulated	3.67679	0.750411	P60335;E9Q7D8;Q8CFQ6;P57722;A0A2R8VHI3	Poly(rC)-binding protein 1	Pcbp1	37.497
Up-Regulated	3.14984	0.76081	Q922A2;Q3TJ49;A0A2C9F2D2;Q07076;Q3UYL7;Q8BP75;Q8CCV9;A0A286YCW4	Annexin;Annexin A7	Anxa7	49.909
Up-Regulated	2.96841	0.760899	Q9CR61	NADH dehydrogenase [ubiquinone] 1 beta subcomplex subunit 7	Ndufb7	16.331
Up-Regulated	2.3488	0.762167	Q9DCM2;A0A0N4SVE5	Glutathione S-transferase kappa 1	Gstk1	25.704
Up-Regulated	2.33359	0.781003	Q4VAE3	Transmembrane protein 65	Tmem65	24.918
Up-Regulated	1.54727	0.792064	P68372;Q9CVR0;Q9DCR1;Q3U9U3;Q3UMM1;Q922F4;Q9CRT0;Q9CUN8;D5MR34	Tubulin beta-4B chain	Tubb4b	49.83
Up-Regulated	5.13813	0.804174	B2RQQ1;Q02566;Q2TAW4;Q5BKR0;Q6P8P3;Q3UQQ3;A0A2I3BPY4;Q1WNP4;Q3UUB1;Q61930;E9Q264;B8JJH3;Q5DTH2;Q8VHZ3;Q9WUS6;Q9WUS8	Myosin-6	Myh6	223.56
Up-Regulated	2.6795	0.804858	Q9WUM5;A0A0N4SVU4	Succinyl-CoA ligase [ADP/GDP-forming] subunit alpha, mitochondrial	Suclg1	36.154
Up-Regulated	3.759	0.806575	Q9D037;Q9CQY3;Q9CPQ8	ATP synthase subunit g, mitochondrial	Atp5l	11.364
Up-Regulated	2.67198	0.80729	P97478;Q8K359;A0A140LIF0;Q3TYT1	5-demethoxyubiquinone hydroxylase, mitochondrial	Coq7	24.041
Up-Regulated	2.0945	0.808958	Q4FZG2;Q545P3;P46656;Q3UG56;A0A1L1STP5;A0A1L1SU91	Adrenodoxin, mitochondrial	Fdx1	19.778
Up-Regulated	2.04897	0.817061	P70670;Q3UK68;Q60817	Nascent polypeptide-associated complex subunit alpha, muscle-specific form	Naca	220.5
Up-Regulated	7.2953	0.837506	Q60597;Z4YJV4;Q6P8I7;Q5SVY0;Q5SVY1	2-oxoglutarate dehydrogenase, mitochondrial	Ogdh	116.45
Up-Regulated	1.78247	0.839728	P35235;Q9CT18;Q05C78;Q63848	Tyrosine-protein phosphatase non-receptor type 11	Ptpn11	68.034
Up-Regulated	1.33948	0.85358	Q9Z2I0	LETM1 and EF-hand domain-containing protein 1, mitochondrial	Letm1	82.988
Up-Regulated	2.2112	0.860435	Q8BFR5;A0A0U1RNQ6;A0A0U1RPC4	Elongation factor Tu, mitochondrial	Tufm	49.508
Up-Regulated	3.78708	0.872929	Q9CQC7;Q4VAE8;Q9DBH2	NADH dehydrogenase [ubiquinone] 1 beta subcomplex subunit 4	Ndufb4	15.081
Up-Regulated	1.78721	0.875846	Q3ULN6;Q8R127;J3QNN5;F6S0R8	Saccharopine dehydrogenase-like oxidoreductase	Sccpdh	35.307
Up-Regulated	1.68367	0.899916	P58281;Q80TX7;H7BX01;E0CXD1;Q8BK99;F6U775;P58682	Dynamin-like 120 kDa protein, mitochondrial;Dynamin-like 120 kDa protein, form S1	Opa1	111.34
Up-Regulated	5.04105	0.923632	Q3TIC8;Q9CZ13;Q3THM1;Q8K2S8;Q8VEJ2;A0A0A6YW82;A0A0A6YWX6;A0A0A6YVZ0	Cytochrome b-c1 complex subunit 1, mitochondrial	Uqcrc1	52.752
Up-Regulated	3.48618	0.928589	O08528;E9Q5B5;E9Q9M6;Q3TCB2;E9Q3Z4;Q08EC2;E9Q8S8;Q3TVQ4;Q3TQE0;Q3TBG9;Q149C8;Q3TRM8	Hexokinase-2;Hexokinase	Hk2	102.53
Up-Regulated	6.74458	0.989466	P50544;B1AR28;Q3UJR6	Very long-chain specific acyl-CoA dehydrogenase, mitochondrial	Acadvl	70.875
Up-Regulated	4.47272	1.02581	P14211;B2MWM9;Q3UWP8	Calreticulin	Calr	47.994
Up-Regulated	2.03875	1.04831	Q544R1;Q3UYN1;A0A1B0GRP7;Q9Z2Y8;Q6P8V7;A0A1B0GRR5;Q80ZV3;A0A1B0GSP5;A0A1B0GQY5;A0A1B0GSA1	Proline synthase co-transcribed bacterial homolog protein	Prosc	30.048
Up-Regulated	2.47591	1.0618	A0A571BEC9;O88492	Perilipin-4	Plin4	158.67
Up-Regulated	4.78082	1.1237	Q9JK42	[Pyruvate dehydrogenase (acetyl-transferring)] kinase isozyme 2, mitochondrial	Pdk2	46.04
Up-Regulated	1.46359	1.15539	Q8BFP9;Q8R2U8;Q8BFP4	[Pyruvate dehydrogenase (acetyl-transferring)] kinase isozyme 1, mitochondrial	Pdk1	48.994
Up-Regulated	5.93127	1.17689	A0A0A0MQF6;P16858;D2KHZ9;A0A1D5RLD8;S4R1W1;S4R257;Q3TUZ9;Q4VBD1;W8QM43;Q6IWE3;Q8CEV2;Q64467;S4R2G5;A0A0R4J0X7;Q3V2I5;S4R1N5;Q8BJ40;Q2VWQ4	Glyceraldehyde-3-phosphate dehydrogenase	Gapdh	38.653
Up-Regulated	1.93442	1.20046	A0A0N4SVK8;Q8BGK2;E9Q4C0;E9Q333	[Protein ADP-ribosylarginine] hydrolase-like protein 1	Adprhl1	184.23
Up-Regulated	7.60251	1.21243	Q8CHT0;Q6P9Q7;Q8BU44	Delta-1-pyrroline-5-carboxylate dehydrogenase, mitochondrial	Aldh4a1	61.84
Up-Regulated	2.42971	1.21417	E9QN08;Q80T06;P57776;D3YUQ9;A0A0R4J1L2;Q91VK2;A0A0R4J1E2;D3Z7N2;D3YZT9;F6ZFU0;D3YY68;Q8BW50	Elongation factor 1-delta	Eef1d	27.217
Up-Regulated	5.10892	1.22214	Q9CXJ4;Q9JL40;F6ZFC5;A0A0G2JFJ3;D3Z1J6	ATP-binding cassette sub-family B member 8, mitochondrial	Abcb8	77.999
Up-Regulated	1.7776	1.22618	D3YUI7;D3Z0I3;D3YW14;A0A0G2JE15;A0A0G2JDZ4;E9QNY3;Q62082;F6XCE3		Myl2	13.236
Up-Regulated	1.65776	1.24798	P63028;D3YU75	Translationally-controlled tumor protein	Tpt1	19.462
Up-Regulated	1.33546	1.26091	E9Q800;Q3TEY5;Q8CAQ8;Q3TQL4;Q3TVZ5;Q3U7N2;E9QAY6;A0A0U1RP81;Q2YDW0;Q6P8Y5;A0A1B0GX08;Q3TZK4;A0A0U1RQ14;E9PVS5;A6H604;A0A0U1RNN9	MICOS complex subunit Mic60	Immt	75.6
Up-Regulated	7.7681	1.27303	Q3UIK0;E9Q9T8;Q3TF37		Mybpc3	141.39
Up-Regulated	1.66193	1.28417	Q99J39;Q569V6;Q9QXE6	Malonyl-CoA decarboxylase, mitochondrial	Mlycd	54.735
Up-Regulated	2.0713	1.32941	Q3V100;Q924M7;Q921Z9;F6Q3K8	Mannose-6-phosphate isomerase	Mpi	46.575
Up-Regulated	4.12336	1.40177	H7BX88;P47934;B7ZDD7;F7BF80;A2AWJ5;B7ZDD8;A2AWE5	Carnitine O-acetyltransferase	Crat	68.644
Up-Regulated	1.92754	1.41674	O70251;A0A087WS46;G3UX43;G3UZ47;M0QWK5;M0QWH8	Elongation factor 1-beta	Eef1b	24.693
Up-Regulated	1.61085	1.44496	Q3UA17;Q791V5;A2AFW6;Q9D050;Q05C68	Mitochondrial carrier homolog 2	Mtch2	33.489
Up-Regulated	1.71566	1.45099	Q7JCX7;Q7JCA9;G3EBA9;A3R3W7;A0A141CM47;A0A075DCG2;P00416	Cytochrome c oxidase subunit 3	mt-Co3	29.922
Up-Regulated	3.59258	1.46397	B9EHN0;A0A1S6GWH5;Q02053;P31254	Ubiquitin-like modifier-activating enzyme 1	Uba1	117.81
Up-Regulated	4.12929	1.48103	Q8R1S0;D3YW66;F6ZE40;D6RG57	Ubiquinone biosynthesis monooxygenase COQ6, mitochondrial	Coq6	51.392
Up-Regulated	4.97629	1.50061	Q91XH5;G3UXX3;Q64105;G3UZ79	Sepiapterin reductase	Spr	27.928
Up-Regulated	4.409	1.52603	Q8BH64;Q8R2X0;D3Z7U7	EH domain-containing protein 2	Ehd2	61.174
Up-Regulated	2.82693	1.65588	A0A0R4J0S3;Q924D0;D3Z792	Reticulon-4-interacting protein 1, mitochondrial	Rtn4ip1	43.399
Up-Regulated	1.59504	1.9249	Q3UVI0;Q3UQ68;Q9MD82;Q7GIP3;Q4JFM6;N0DTI5;A0A6M8U123;A0A141CM51;P03921;Q3TRR5;A0A141CM38;A0A141CM25;Q3UQD2;A0A075DCB1	NADH-ubiquinone oxidoreductase chain 5	mt-Nd5	41.182
Up-Regulated	1.5255	2.21538	P61014	Cardiac phospholamban	Pln	6.0945
Up-Regulated	3.77387	2.27813	P68134;Q61272;Q61264	Actin, alpha skeletal muscle	Acta1	42.051
Up-Regulated	5.2779	2.72267	B2RXT3;E9Q7L0		Ogdhl	114.56
Up-Regulated	2.30126	3.28904	Q9D6H6;Q9CQZ6	NADH dehydrogenase [ubiquinone] 1 beta subcomplex subunit 3	Ndufb3	11.691
Up-Regulated	12.0502	5.05353	Q7JCZ0;A3R404;A0A141CM32;P03930;A0A075DCI0;A0A6M8U8I5	ATP synthase protein 8	mt-Atp8	7.7662

## Sheet: Precon Effect in WD+CS
Response	Neg log P-Value	Difference	Protein IDs	Protein Names	Gene Names	Mol Wt [kDa]
Down-Regulated	2.92846	-4.05333	Q1A602	Alpha-actinin-4	Actn4	104.91
Down-Regulated	3.60112	-2.88427	Q3ULT2;A0A1L1SV25;P57780;Q3UDJ7;E9Q2W9;A0A1L1SVJ6;Q8BP35;Q61064;Q61063;Q91ZE6;Q8VIE5;E9PX29	Alpha-actinin-4	Actn4	104.98
Down-Regulated	3.65726	-2.73211	P49813;A0A1L1SU70;Q8C3Z3;Q3TFA9;Q9JKK7;Q9JHJ0	Tropomodulin-1	Tmod1	40.466
Down-Regulated	1.46243	-2.45348	Q60598;Q921L6;Q8BNA5	Src substrate cortactin	Cttn	61.249
Down-Regulated	3.33691	-2.05035	G3UYV7;Q059I1;P62858	40S ribosomal protein S28	Rps28	6.3442
Down-Regulated	3.85109	-2.0353	Q5SXR6;Q68FD5;Q80U89;Q3UPJ3;Q3U0H2;Q3TYQ2;Q3TAN1;Q8K2I5;Q3TJ98;F6Z1R4	Clathrin heavy chain;Clathrin heavy chain 1	Cltc	191.98
Down-Regulated	4.24563	-2.01459	A1BN54;Q7TPR4;Q99LJ3;Q3UYE4	Alpha-actinin-1	Actn1	102.72
Down-Regulated	2.87574	-1.96796	Q3UHL7;E9QN70;B9EKB0;P02469;Q9CRX6;Q8K271;Q3UR38;Q0V927;Q3TNZ8	Laminin subunit beta-1	Lamb1	202.44
Down-Regulated	5.39378	-1.91969	P19123;E9Q8P0	Troponin C, slow skeletal and cardiac muscles	Tnnc1	18.42
Down-Regulated	2.1338	-1.77416	Q9QZ83		Actg1	43.6
Down-Regulated	1.8966	-1.69077	Q5SVI8;Q9QVP4	Myosin regulatory light chain 2, atrial isoform	Myl7	19.45
Down-Regulated	4.352	-1.64738	Q545Y3;P58771;Q8BSH3;E9Q452;E9Q454;Q8BP43;S4R2U0	Tropomyosin alpha-1 chain	Tpm1	32.68
Down-Regulated	1.86893	-1.58258	P10493	Nidogen-1	Nid1	136.54
Down-Regulated	4.34469	-1.5628	Q8K0Z5;E9Q5J9		Tpm3	33.149
Down-Regulated	2.25491	-1.56182	Q9WVA2;Q4FZG7	Mitochondrial import inner membrane translocase subunit Tim8 A	Timm8a1	11.042
Down-Regulated	2.99369	-1.467	P05201;F7ALS6	Aspartate aminotransferase, cytoplasmic	Got1	46.247
Down-Regulated	2.32506	-1.4116	P99027;A0A5F8MPY2	60S acidic ribosomal protein P2	Rplp2	11.651
Down-Regulated	2.58844	-1.38328	Q642K0;A0A1W2P6F6;A0A1W2P7Q9;Q60605;A0A1W2P6G5;Q3TIG9;B0LAC7;Q8CI43	Myosin light polypeptide 6	Myl6	16.961
Down-Regulated	1.54216	-1.37723	A2A6Q8;Q9CZ19;P09541;D6RFU4	Myosin light chain 4	Myl4	21.045
Down-Regulated	3.57925	-1.24182	Q3UMT7;G5E924;Q8R081;Q8BI42;G3UY38;Q9CVU5;G3UYY3;G3UY56	Heterogeneous nuclear ribonucleoprotein L	Hnrnpl	64.075
Down-Regulated	2.2466	-1.1848	A5GZX3;Q9CPU0;A0A494BAF7;A0A494BBE7;A0A494B970	Lactoylglutathione lyase	Glo1	20.809
Down-Regulated	2.80624	-1.1715	Q8K3Q4;Q9JI91;Q5FW75;Q9CTH3;A0A1Y7VMW4	Alpha-actinin-2	Actn2	103.93
Down-Regulated	5.79283	-1.1589	Q8BVU9;Q3TWG9;Q3TJK3;P19324;Q3TMD2;Q8BV87;A0A140LHR4;A0A140LHK0	Serpin H1	Serpinh1	46.51
Down-Regulated	2.77725	-1.10716	P47757;Q923G3;Q3TRH8;A2AMW0;Q3TVK4;F7CAZ6;A0A0A0MQI9;F6YHZ8;P97856;Q9D9A5	F-actin-capping protein subunit beta	Capzb	31.345
Down-Regulated	3.26685	-1.09984	F8WID5		Tpm1	37.412
Down-Regulated	1.33008	-1.09491	Q545R0;Q3TGQ3;P26231;Q6NV50;A0A494BAD0;A0A494BAM5;A0A494BBB4;A0A494BA24	Catenin alpha-1	Ctnna1	100.11
Down-Regulated	1.44442	-0.993527	D3YYT0;Q8BSI9;Q3UIC2;P15116;P39038	Cadherin-2	Cdh2	93.856
Down-Regulated	1.81161	-0.940536	Q543D7;O70433	Four and a half LIM domains protein 2	Fhl2	32.072
Down-Regulated	6.11651	-0.928493	Q9D6J6;M0QWP9;D6RGN4	NADH dehydrogenase [ubiquinone] flavoprotein 2, mitochondrial	Ndufv2	27.285
Down-Regulated	2.7204	-0.922585	P20152;Q5FWJ3;Q3TFD9;Q3U6S1;Q3V2S4;A0A0A6YWC8;Q3TWV0;Q3UAX1;Q3UD36;A4IF59;A2AKJ2;G3X981;G5E846;A0A2R8W6R6;P15331;CON__Q3KNV1;Q9DCV7;CON__P08729;CON__Q9DCV7;CON__Q9NSB2;P03995;CON__Q6ISB0;E9Q1Z0;CON__Q7RTT2;CON__P07744;Q9Z2T6;Q8BIS2;Q4L0E6;Q148Q7;E9Q1Y9;CON__Q61726;CON__Q8N1N4-2;CON__P78385;CON__Q14533;Q61726;CON__Q6NT21;B2RTB6;CON__O43790;CON__H-INV:HIT000292931;Q6IMF0;Q9ERE2;P97861;P07744;A0MTM0	Vimentin	Vim	53.687
Down-Regulated	1.51811	-0.909738	F8VQJ3;P02468;Q3URV4;Q3UNG0;Q3TRH4;Q3UFZ9;Q6PHM1;F6SFQ3;F6TLW1;A2ATM9;Q9R0B6	Laminin subunit gamma-1	Lamc1	177.19
Down-Regulated	1.71821	-0.88928	Q545L9;F7D432;E9PWE0;E0CYV0;P23506;Q8BPI6;F6V9F1;F6TXE3;E0CYF2	Protein-L-isoaspartate O-methyltransferase;Protein-L-isoaspartate(D-aspartate) O-methyltransferase	Pcmt1	24.634
Down-Regulated	3.02588	-0.864869	Q3UIJ3		Actc1	42.118
Down-Regulated	1.95817	-0.848437	Q5DQJ3;P47754;Q3UBZ3;Q3UCD2;D6RCW7;A0A0N4SVM0;Q3U7G3	F-actin-capping protein subunit alpha-2	Capza2	32.967
Down-Regulated	1.38228	-0.843754	Q9QZ23;A0A0N4SUH8;D3Z285	NFU1 iron-sulfur cluster scaffold homolog, mitochondrial	Nfu1	28.567
Down-Regulated	4.51545	-0.818009	Q14BI5;Q3UQS9;O55124		Myom2	164.74
Down-Regulated	3.96643	-0.803163	E9PV44;O35143;Q8BTA7	ATPase inhibitor, mitochondrial	Atpif1	8.7887
Down-Regulated	1.58193	-0.785024	Q9R0H2	Endomucin	Emcn	27.756
Down-Regulated	3.21602	-0.744564	Q91V38;Q3UAD6;P08113;Q3UBU0;Q3TUD6;Q8CCY5;F7C312;Q8C2R2;Q9CW12	Endoplasmin	Hsp90b1	92.489
Down-Regulated	1.45307	-0.736008	P48678;D3YUF7;Q8BNX5;Q9CTL2	Prelamin-A/C;Lamin-A/C	Lmna	74.237
Down-Regulated	2.13352	-0.711151	Q64433;Q4KL76;Q9JI95	10 kDa heat shock protein, mitochondrial	Hspe1	10.963
Down-Regulated	5.65186	-0.710796	P52503;A0A1Y7VM38;A0A1Y7VKP8	NADH dehydrogenase [ubiquinone] iron-sulfur protein 6, mitochondrial	Ndufs6	13.02
Down-Regulated	1.39208	-0.70456	Q3UF30;Q3TC45;P08207	Protein S100-A10	S100a10	11.213
Down-Regulated	2.9057	-0.701558	P0DP28;P0DP27;P0DP26;Q3UKW2;A0A3Q4EHJ0;Q9D6P8;A0A1Y7VK66;G3UX57;Q3UZY7;P20801	Calmodulin-like protein 3	Calm1	16.837
Up-Regulated	2.33979	-0.664676	P12787	Cytochrome c oxidase subunit 5A, mitochondrial	Cox5a	16.101
Down-Regulated	2.47554	-0.663152	Q64727;A0A286YDJ4;Q3TEB0;Q9ESQ3	Vinculin	Vcl	116.72
Down-Regulated	1.67233	-0.647795	Q8R5L1;O35658	Complement component 1 Q subcomponent-binding protein, mitochondrial	C1qbp	31.025
Down-Regulated	2.16166	-0.610228	Q5M9J2;Q9D0S9	Histidine triad nucleotide-binding protein 2, mitochondrial	Hint2	17.32
Down-Regulated	1.92647	-0.568564	F6ZFT1;F8WJ64;Q569N0;Q3TJG2;Q9CR21	Acyl carrier protein;Acyl carrier protein, mitochondrial	Ndufab1	14.309
Down-Regulated	2.61926	-0.565968	Q545F4;P14602;D3YZ06;Q9Z2L2;Q9Z2L3	Heat shock protein beta-1	Hspb1	23.014
Down-Regulated	1.50582	-0.561081	P60710;B2RRX1;Q3U5R4;Q3UAF7;Q3UAA9;Q4KL81;Q3UA89;P63260;Q3U939;Q3UGS0;Q3U804;Q3TIJ9;Q3TSB7;Q61276;Q3UAF6;Q3UCF8;E9Q1F2;E9Q5F4;Q3UD81;G3UZ07;B1ATY1;Q99NC5;E9Q606;G3UYG0;A1E281;E9Q2D1;Q6IWE2;F8WGM8;O89054;F6WX90;Q8CF71;Q7M0E4;E9Q3M9;Q6GQT3	Actin, cytoplasmic 1;Actin, cytoplasmic 1, N-terminally processed;Actin, cytoplasmic 2;Actin, cytoplasmic 2, N-terminally processed	Actb	41.736
Down-Regulated	2.91485	-0.548297	Q8CGK3;Q3V2D0;Q56A16;A0A3B2W834	Lon protease homolog, mitochondrial	Lonp1	105.84
Down-Regulated	1.53325	-0.476499	Q542G9;P07356;Q9CZI7;Q3UCD3;B0V2N7;Q99KH3;B0V2N5;B0V2N8	Annexin;Annexin A2	Anxa2	38.676
Down-Regulated	4.24823	-0.4631	P09542;A0A0G2JDW2;A0A0G2JDM3;Q61935	Myosin light chain 3	Myl3	22.421
Down-Regulated	2.7643	-0.45202	Q63918	Serum deprivation-response protein	Sdpr	46.763
Down-Regulated	1.33447	-0.417757	F8WJK8;Q3U9V1;Q3U8D2;Q3U3N7;Q99L47;E9Q1V0;Q3TGW8;E9Q1X9	Hsc70-interacting protein	St13	40.538
Down-Regulated	1.56559	-0.396728	Q9CQ75	NADH dehydrogenase [ubiquinone] 1 alpha subcomplex subunit 2	Ndufa2	10.916
Down-Regulated	1.77718	-0.391614	Q01853;Q8BNF8	Transitional endoplasmic reticulum ATPase	Vcp	89.321
Down-Regulated	1.75104	-0.388728	Q3UAI3;Q08857;Q3UC79;Q3U6Y9;Q8C6Z4;Q3TA14;E7D893;A0A0G2JFB7	Platelet glycoprotein 4	Cd36	52.697
Down-Regulated	1.58789	-0.325884	Q91WD5;D3YXT0;A0A0A6YW30	NADH dehydrogenase [ubiquinone] iron-sulfur protein 2, mitochondrial	Ndufs2	52.625
Down-Regulated	1.31575	-0.28173	D3Z7X0;D3Z2B3;Q8BLZ1;F6RGT6		Acad12	61.389
Down-Regulated	1.54284	-0.273175	O54724;Q3U4N4;Q3TER0	Polymerase I and transcript release factor	Ptrf	43.953
Up-Regulated	1.40219	0.276512	Q3ULU3;O35855;O88374;A0A1B0GX27;Q8CAX1;A0A1B0GST1;A0A1B0GQY4	Branched-chain-amino-acid aminotransferase;Branched-chain-amino-acid aminotransferase, mitochondrial	Bcat2	44.127
Up-Regulated	1.93919	0.294683	Q6PB66;F6V2A3	Leucine-rich PPR motif-containing protein, mitochondrial	Lrpprc	156.61
Up-Regulated	1.73175	0.29812	Q9D051	Pyruvate dehydrogenase E1 component subunit beta, mitochondrial	Pdhb	38.937
Up-Regulated	1.32755	0.299443	Q9D6J5;Q3V406;F6VCY0;E9Q9J5	NADH dehydrogenase [ubiquinone] 1 beta subcomplex subunit 8, mitochondrial	Ndufb8	21.876
Up-Regulated	1.32732	0.306927	Q9R0Y5;Z4YN97;A0A0A6YXW8	Adenylate kinase isoenzyme 1	Ak1	21.539
Up-Regulated	1.52879	0.33591	Q5NCJ9;Q8R1I1	Cytochrome b-c1 complex subunit 9	Uqcr10	7.4454
Up-Regulated	1.7595	0.339334	Q3V3U0;Q8CI94;Q3TFQ8;Q3UGT5;Q3UYH9;Q3UZL2	Alpha-1,4 glucan phosphorylase;Glycogen phosphorylase, brain form	Pygb	96.715
Up-Regulated	1.51713	0.340921	Q4FK74;Q9D3D9;Q9D0J2;Q9DCZ0;D3Z7S4	ATP synthase subunit delta, mitochondrial	Atp5d	17.6
Up-Regulated	1.31476	0.343367	Q5FWB7;P05064;A6ZI44;Q6NY00;Q9CPQ9;A6ZI46;D3YWI1;D3Z510;A0A0U1RPN8;A0A0U1RPT5;D3YV98;A6ZI47;P05063	Fructose-bisphosphate aldolase;Fructose-bisphosphate aldolase A	Aldoa	39.355
Up-Regulated	1.90588	0.34526	Q9CQG4;G3X8R0;Q921E4;Q5QGU0;A0A494BBE3;Q60870	Receptor expression-enhancing protein;Receptor expression-enhancing protein 5	Reep5	21.086
Up-Regulated	1.35481	0.352145	Q8BKZ9;A2AWH7;A2AWH8	Pyruvate dehydrogenase protein X component, mitochondrial	Pdhx	53.998
Up-Regulated	1.686	0.356825	Q5NCI4;O70250	Phosphoglycerate mutase 2	Pgam2	28.827
Up-Regulated	1.94979	0.361519	P51125;A0A338P6J9;Q8CE80;Q921U7;Q8CB83;Q8C281;Q8CE04;Q3TTN2;A0A1Y7VJN8;Q8BS37	Calpastatin	Cast	84.921
Up-Regulated	1.58166	0.364845	O08528;E9Q5B5;E9Q9M6;Q3TCB2;E9Q3Z4;Q08EC2;E9Q8S8;Q3TVQ4;Q3TQE0;Q3TBG9;Q149C8;Q3TRM8	Hexokinase-2;Hexokinase	Hk2	102.53
Up-Regulated	1.30974	0.381012	Q922B1	O-acetyl-ADP-ribose deacetylase MACROD1	Macrod1	35.294
Up-Regulated	1.38432	0.386951	P61979;Q3TL71;Q5FWJ5;Q3TJ38;Q3TUA1;B2M1R6;Q3U6X2;Q3U9Q3;H3BKD0;Q3TG17;H3BLL4;H3BK96;A0A286YDM3;H3BKI8;A0A286YCM2;A0A286YEC4;A0A286YDH1;Q8BT23;H3BJ43;H3BLP7;H3BJS9;A0A286YE41	Heterogeneous nuclear ribonucleoprotein K	Hnrnpk	50.976
Up-Regulated	1.9234	0.38889	P14211;B2MWM9;Q3UWP8	Calreticulin	Calr	47.994
Up-Regulated	1.60318	0.390315	Q9DCT8;Q4FJU3;A0A0G2JF37	Cysteine-rich protein 2	Crip2	22.727
Up-Regulated	1.6739	0.397161	Q99MN9;A0PJE6;Q7TMF4;E9Q1J7;Q8CFZ3;Q3UYS0;D3YZC1;Q9CT71;A0A087WQV1	Propionyl-CoA carboxylase beta chain, mitochondrial	Pccb	58.408
Up-Regulated	1.78141	0.398643	Q8BWT1;Q3UKH3;A0A494B9J2	3-ketoacyl-CoA thiolase, mitochondrial	Acaa2	41.829
Up-Regulated	3.36598	0.405892	Q8VDN2;Q3TXF9;Q8R3M4;Q3UCH8;Q8K2R2;Q3UF49;Q8CGD9;Q91WH7;Q64436	Sodium/potassium-transporting ATPase subunit alpha-1	Atp1a1	112.98
Up-Regulated	4.1285	0.419541	Q99LC5	Electron transfer flavoprotein subunit alpha, mitochondrial	Etfa	35.009
Up-Regulated	1.6453	0.421744	Q9DB20;Q3THG0;Q3TF25;A0A338P776;F7D3P8;F6XVM5	ATP synthase subunit O, mitochondrial	Atp5o	23.363
Up-Regulated	1.67901	0.432016	Q3UGC8;Q91ZA3;H3BL62;D3YWM4;H3BK61;H3BJR0;D3YZC0;H3BKW6	Propionyl-CoA carboxylase alpha chain, mitochondrial	Pcca	79.921
Up-Regulated	3.05746	0.444992	Q3TIC8;Q9CZ13;Q3THM1;Q8K2S8;Q8VEJ2;A0A0A6YW82;A0A0A6YWX6;A0A0A6YVZ0	Cytochrome b-c1 complex subunit 1, mitochondrial	Uqcrc1	52.752
Up-Regulated	1.35849	0.448231	A0A668KL51;Q91VA7;V9GXV0	Isocitrate dehydrogenase [NAD] subunit, mitochondrial	Idh3b	41.7
Up-Regulated	1.70299	0.453278	Q9DB77;A0A140LI98	Cytochrome b-c1 complex subunit 2, mitochondrial	Uqcrc2	48.234
Up-Regulated	2.28549	0.460743	Q03265;D3Z6F5;Q3U452;D6RJ16	ATP synthase subunit alpha, mitochondrial;ATP synthase subunit alpha	Atp5a1	59.752
Up-Regulated	4.53012	0.461082	P45952;Q91WS8;Q8BJT5;Q3V2I9;D6RFD7;D3Z2A5	Medium-chain specific acyl-CoA dehydrogenase, mitochondrial	Acadm	46.481
Up-Regulated	6.17592	0.465055	Q2TPA8;B1AX78;Q99JH2;Q9D015;B1AX77	Hydroxysteroid dehydrogenase-like protein 2	Hsdl2	54.208
Up-Regulated	1.51204	0.470522	Q4VA32;Q9CQR4	Acyl-coenzyme A thioesterase 13;Acyl-coenzyme A thioesterase 13, N-terminally processed	Acot13	15.183
Up-Regulated	1.35069	0.470752	A0A0A0MQM0;P63242;J3QPS8;Q8BGY2	Eukaryotic translation initiation factor 5A;Eukaryotic translation initiation factor 5A-1	Eif5a	16.302
Up-Regulated	2.36341	0.476766	P50544;B1AR28;Q3UJR6	Very long-chain specific acyl-CoA dehydrogenase, mitochondrial	Acadvl	70.875
Up-Regulated	1.35308	0.478246	O09131;A0A494BAB1;A0A494B9X6;Q9D2J1;A0A494BAY2;A0A494BB82;Q9D2S1;Q8BW12;Q8K2Q2	Glutathione S-transferase omega-1	Gsto1	27.497
Up-Regulated	2.7154	0.480105	P56394;Q54AC6;Q3UJM3	Cytochrome c oxidase copper chaperone	Cox17	6.784
Up-Regulated	3.1001	0.488214	Q60597;Z4YJV4;Q6P8I7;Q5SVY0;Q5SVY1	2-oxoglutarate dehydrogenase, mitochondrial	Ogdh	116.45
Up-Regulated	1.71456	0.490742	A2AKU9;Q8C2Q8;Q9D9D7;Q3UD06;Q91VR2;Q9ERA8;A2AKV2;A2AKV3;A2AKV1;A2AKV0	ATP synthase subunit gamma;ATP synthase subunit gamma, mitochondrial	Atp5c1	32.77
Up-Regulated	2.38338	0.497668	Q99KI0;A0A2R8W744;A0A2R8VHM8	Aconitate hydratase, mitochondrial	Aco2	85.462
Up-Regulated	4.77474	0.502839	Q9CPQ1;A0A0G2JDA6	Cytochrome c oxidase subunit 6C	Cox6c	8.4689
Up-Regulated	1.74177	0.50327	P97478;Q8K359;A0A140LIF0;Q3TYT1	5-demethoxyubiquinone hydroxylase, mitochondrial	Coq7	24.041
Up-Regulated	1.67593	0.505385	Q3UEI6;Q3UMP4;A0A0N4SV32;Q3UJK2;Q9CY58;Q3V274;A0A0N4SUQ1;A0A0N4SUN8;A0A0N4SWH2;A0A0N4SV40;A0A0N4SVK5	Plasminogen activator inhibitor 1 RNA-binding protein	Serbp1	42.235
Up-Regulated	3.21506	0.519921	Q9DAK9	14 kDa phosphohistidine phosphatase	Phpt1	13.996
Up-Regulated	2.20983	0.526235	Q14AR0;Q9D8T7;F8WHU8;F7DE82	SRA stem-loop-interacting RNA-binding protein, mitochondrial	Slirp	12.605
Up-Regulated	2.50308	0.528583	Q3UHW2;Q3TT11;P51660	Peroxisomal multifunctional enzyme type 2;(3R)-hydroxyacyl-CoA dehydrogenase;Enoyl-CoA hydratase 2	Hsd17b4	79.423
Up-Regulated	3.44494	0.531724	A0A0R3P9C8;Q9DC69	NADH dehydrogenase [ubiquinone] 1 alpha subcomplex subunit 9, mitochondrial	Ndufa9	42.121
Up-Regulated	1.49489	0.535324	Q9CR61	NADH dehydrogenase [ubiquinone] 1 beta subcomplex subunit 7	Ndufb7	16.331
Up-Regulated	2.40534	0.537418	P47857;Q99K08;Q1LZL7;A0A2R8VHV2;A0A2R8VHA5;O35514;Q8C605;Q9WUA3;Q9D255	ATP-dependent 6-phosphofructokinase, muscle type;ATP-dependent 6-phosphofructokinase	Pfkm	85.268
Up-Regulated	3.66925	0.548458	P50462;Q545C7;A0A140LHC6	Cysteine and glycine-rich protein 3	Csrp3	20.895
Up-Regulated	1.42643	0.55371	Q3UKT3;Q3TG75;P29758;Q3UJK5	Ornithine aminotransferase, mitochondrial	Oat	48.353
Up-Regulated	3.98056	0.554893	Q3UFJ3;P35486	Pyruvate dehydrogenase E1 component subunit alpha;Pyruvate dehydrogenase E1 component subunit alpha, somatic form, mitochondrial	Pdha1	43.231
Up-Regulated	1.85721	0.55777	Q9Z2I0	LETM1 and EF-hand domain-containing protein 1, mitochondrial	Letm1	82.988
Up-Regulated	2.39682	0.572668	Q9DC70	NADH dehydrogenase [ubiquinone] iron-sulfur protein 7, mitochondrial	Ndufs7	24.683
Up-Regulated	3.7787	0.574559	Q9CZU6;Q0QEL9	Citrate synthase, mitochondrial;Citrate synthase	Cs	51.736
Up-Regulated	3.16988	0.58844	Q8BME2;A0A0R4J275;Q7TMF3;Q5M9K5;F6RBR6	NADH dehydrogenase [ubiquinone] 1 alpha subcomplex subunit 12	Ndufa12	17.374
Up-Regulated	2.20138	0.594196	Q9CQ92;G3X9U9;D3YZ32	Mitochondrial fission 1 protein	Fis1	17.008
Up-Regulated	3.51675	0.601052	P62631	Elongation factor 1-alpha 2	Eef1a2	50.454
Up-Regulated	2.03034	0.60219	E9PZF0;Q5NC82;Q01768;B0LAA8;Q8R4B4;Q5NC79	Nucleoside diphosphate kinase;Nucleoside diphosphate kinase B	Gm20390	30.2
Up-Regulated	1.4854	0.603856	Q60930;A0A286YCR8;D3YZT5;D3YUN8	Voltage-dependent anion-selective channel protein 2	Vdac2	31.732
Up-Regulated	1.55647	0.656275	Q60932	Voltage-dependent anion-selective channel protein 1	Vdac1	32.351
Up-Regulated	1.79534	0.66882	Q3TCD4;Q9WUR2;E9PYC6;E9Q858;E9PUY9;E9PYA9;E9PVM6;E9Q7A8;E9PY42;Q78JN3	Enoyl-CoA delta isomerase 2, mitochondrial	Eci2	41.779
Up-Regulated	2.54632	0.67002	O55143;Q5DTI2;O54994;Q8R429;Q8C213;B1ATS4;Q8R0X5;Q3U1K2;B1ATS5;E9Q559;Q64518;Q3V1C4;Q62268;Q3U6T4	Sarcoplasmic/endoplasmic reticulum calcium ATPase 2	Atp2a2	114.86
Up-Regulated	1.81661	0.672852	Q91VB8;Q9CWS5;Q9CY10;Q9CY06;Q8BPF4;A8DUV3;P01942;Q9QWJ3;Q61287;A8DUV1;Q61649;Q78PA4;A7M7S6;P06467	Hemoglobin subunit alpha	haemaglobin alpha 2	15.112
Up-Regulated	1.64456	0.676828	A0A068BEQ2;P50171;G3UX44;A0A494BA51;A0A494BAF4	Estradiol 17-beta-dehydrogenase 8	H2-Ke6	26.587
Up-Regulated	3.46334	0.677905	B2RQQ1;Q02566;Q2TAW4;Q5BKR0;Q6P8P3;Q3UQQ3;A0A2I3BPY4;Q1WNP4;Q3UUB1;Q61930;E9Q264;B8JJH3;Q5DTH2;Q8VHZ3;Q9WUS6;Q9WUS8	Myosin-6	Myh6	223.56
Up-Regulated	1.53012	0.700732	Q3U9V4;P62880;D3YZX3;E9QKR0;D3Z1M1;D3Z1T4;E9PWM7;Q9QWG2;V9GWY1	Guanine nucleotide-binding protein G(I)/G(S)/G(T) subunit beta-2	Gnb2	37.331
Up-Regulated	4.40326	0.706557	Q9WUM5;A0A0N4SVU4	Succinyl-CoA ligase [ADP/GDP-forming] subunit alpha, mitochondrial	Suclg1	36.154
Up-Regulated	3.1613	0.752599	Q9DCM2;A0A0N4SVE5	Glutathione S-transferase kappa 1	Gstk1	25.704
Up-Regulated	4.03645	0.834768	Q3UGC5;P59017;Q3TNR7;A0A0N4SW24;A0A0N4SW63	Bcl-2-like protein 13	Bcl2l13	46.647
Up-Regulated	2.57447	0.83708	Q9CQC7;Q4VAE8;Q9DBH2	NADH dehydrogenase [ubiquinone] 1 beta subcomplex subunit 4	Ndufb4	15.081
Up-Regulated	3.55599	0.880369	Q5I0W0;Q9CQQ7;Q3UF04;Q3TJD4;A0A0G2JGX3;Q64218	ATP synthase F(0) complex subunit B1, mitochondrial	Atp5f1	28.948
Up-Regulated	3.60397	0.882432	Q9CXJ4;Q9JL40;F6ZFC5;A0A0G2JFJ3;D3Z1J6	ATP-binding cassette sub-family B member 8, mitochondrial	Abcb8	77.999
Up-Regulated	4.09005	0.882539	Q9DBG5;Q2XSQ4;A0A3B2WCW2;Q3V4D2	Perilipin-3	Plin3	47.262
Up-Regulated	1.58798	0.941478	P05213;Q99KA2;A0A2R8VHF3;O89052	Tubulin alpha-1B chain	Tuba1b	50.151
Up-Regulated	1.98765	0.980268	E9QN08;Q80T06;P57776;D3YUQ9;A0A0R4J1L2;Q91VK2;A0A0R4J1E2;D3Z7N2;D3YZT9;F6ZFU0;D3YY68;Q8BW50	Elongation factor 1-delta	Eef1d	27.217
Up-Regulated	1.54089	0.980883	Q3UBP0;P28650;J3QN31;Q8C909;B9EIE9;P46664	Adenylosuccinate synthetase isozyme 1	Adssl1	50.254
Up-Regulated	2.17719	1.00094	Q9JK42	[Pyruvate dehydrogenase (acetyl-transferring)] kinase isozyme 2, mitochondrial	Pdk2	46.04
Up-Regulated	1.83679	1.00577	D3YUI7;D3Z0I3;D3YW14;A0A0G2JE15;A0A0G2JDZ4;E9QNY3;Q62082;F6XCE3		Myl2	13.236
Up-Regulated	3.17882	1.02944	P60335;E9Q7D8;Q8CFQ6;P57722;A0A2R8VHI3	Poly(rC)-binding protein 1	Pcbp1	37.497
Up-Regulated	6.39207	1.0304	Q3UIK0;E9Q9T8;Q3TF37		Mybpc3	141.39
Up-Regulated	3.51008	1.03931	A0A571BEC9;O88492	Perilipin-4	Plin4	158.67
Up-Regulated	1.95703	1.10257	Q91XH5;G3UXX3;Q64105;G3UZ79	Sepiapterin reductase	Spr	27.928
Up-Regulated	1.83593	1.1062	B9EIE8;Q9DA03	Complex III assembly factor LYRM7	Lyrm7	14.85
Up-Regulated	2.4332	1.12836	Q8BPS5;Q8C2E6;Q544N9;Q3TRK9;P53986;Q3UWP4;Q8C571;Q3TIU1	Monocarboxylate transporter 1	Slc16a1	38.157
Up-Regulated	1.53358	1.13072	D3Z494;G5E895;Q8BIV6;P45377;Q8R318		Akr1b10	32.745
Up-Regulated	1.71311	1.18908	Q8BFR5;A0A0U1RNQ6;A0A0U1RPC4	Elongation factor Tu, mitochondrial	Tufm	49.508
Up-Regulated	3.06991	1.19314	P55264;Q8BMC5;A0A286YCD7;A0A286YCN3;Q8BWS6;Q3TZR1;Q99PB8	Adenosine kinase	Adk	40.148
Up-Regulated	4.67526	1.21003	A0A0A0MQF6;P16858;D2KHZ9;A0A1D5RLD8;S4R1W1;S4R257;Q3TUZ9;Q4VBD1;W8QM43;Q6IWE3;Q8CEV2;Q64467;S4R2G5;A0A0R4J0X7;Q3V2I5;S4R1N5;Q8BJ40;Q2VWQ4	Glyceraldehyde-3-phosphate dehydrogenase	Gapdh	38.653
Up-Regulated	2.43234	1.21071	B9EHN0;A0A1S6GWH5;Q02053;P31254	Ubiquitin-like modifier-activating enzyme 1	Uba1	117.81
Up-Regulated	2.61459	1.33465	A0A0N4SVK8;Q8BGK2;E9Q4C0;E9Q333	[Protein ADP-ribosylarginine] hydrolase-like protein 1	Adprhl1	184.23
Up-Regulated	2.19456	1.36249	P68372;Q9CVR0;Q9DCR1;Q3U9U3;Q3UMM1;Q922F4;Q9CRT0;Q9CUN8;D5MR34	Tubulin beta-4B chain	Tubb4b	49.83
Up-Regulated	1.77915	1.3803	Q99J39;Q569V6;Q9QXE6	Malonyl-CoA decarboxylase, mitochondrial	Mlycd	54.735
Up-Regulated	7.80751	1.41779	H7BX88;P47934;B7ZDD7;F7BF80;A2AWJ5;B7ZDD8;A2AWE5	Carnitine O-acetyltransferase	Crat	68.644
Up-Regulated	1.73504	1.49617	Q544R1;Q3UYN1;A0A1B0GRP7;Q9Z2Y8;Q6P8V7;A0A1B0GRR5;Q80ZV3;A0A1B0GSP5;A0A1B0GQY5;A0A1B0GSA1	Proline synthase co-transcribed bacterial homolog protein	Prosc	30.048
Up-Regulated	1.31537	1.55016	O08997	Copper transport protein ATOX1	Atox1	7.3384
Up-Regulated	2.67222	1.66291	P70670;Q3UK68;Q60817	Nascent polypeptide-associated complex subunit alpha, muscle-specific form	Naca	220.5
Up-Regulated	6.03472	1.71873	Q8CHT0;Q6P9Q7;Q8BU44	Delta-1-pyrroline-5-carboxylate dehydrogenase, mitochondrial	Aldh4a1	61.84
Up-Regulated	1.46197	1.74526	P56379;A0A1Y7VLP0	6.8 kDa mitochondrial proteolipid	Mp68	6.6979
Up-Regulated	3.20972	1.74667	Q3TLX1;Q99KQ4	Nicotinamide phosphoribosyltransferase	Nampt	55.462
Up-Regulated	1.78236	1.82096	P70349;B0R1E3	Histidine triad nucleotide-binding protein 1	Hint1	13.777
Up-Regulated	4.38709	1.90259	B2RXT3;E9Q7L0		Ogdhl	114.56
Up-Regulated	1.89189	1.97667	P48771	Cytochrome c oxidase subunit 7A2, mitochondrial	Cox7a2	9.2908
Up-Regulated	3.22947	2.10768	Q7JCX7;Q7JCA9;G3EBA9;A3R3W7;A0A141CM47;A0A075DCG2;P00416	Cytochrome c oxidase subunit 3	mt-Co3	29.922
Up-Regulated	3.29917	3.02837	Q7JCZ0;A3R404;A0A141CM32;P03930;A0A075DCI0;A0A6M8U8I5	ATP synthase protein 8	mt-Atp8	7.7662
